# Supplementary material for: [2-(2,2′:4′,2′′-Terpyridin-6′-yl-κ2 N 1,N 1′)benzoato-κO]manganese(II) trihydrate
Source: Acta Crystallogr Sect E Struct Rep Online. 2013 Mar 13;69(Pt 4):m204. doi: 10.1107/S1600536813006004 (PMC3629483; doi:10.1107/S1600536813006004)
Supplement: Supplementary file 1 [file e-69-0m204-sup1.cif]

##############################################################################
#                                                                            #
# This CIF contains the data in a paper accepted for publication in          #
# Acta Crystallographica Section E. It conforms to the requirements of       #
# Notes for Authors for Acta Crystallographica Section E, and has been       #
# peer reviewed under the auspices of the IUCr Commission on Journals.       #
#                                                                            #
# Full details of the Crystallographic Information File format               #
# are given in the paper "The Crystallographic Information File (CIF):       #
# a New Standard Archive File for Crystallography" by S. R. Hall, F. H.      #
# Allen and I. D. Brown [Acta Cryst. (1991), A47, 655-685].                  #
#                                                                            #
# The current version of the core CIF dictionary is obtainable from          #
# ftp://ftp.iucr.org/pub/cif_core.dic.                                       #
#                                                                            #
# Software is freely available for graphical display of the structure(s)     #
# in this CIF. For information consult the CIF software page                 #
# http://www.iucr.org/resources/cif/software.                                #
#                                                                            #
# This file may be used for bona fide research purposes within the           #
# scientific community so long as proper attribution is given to the journal # 
# article from which it was obtained.                                        #
#                                                                            #
##############################################################################
data_global
_audit_creation_method     'form.cif (version 2.0)'
_journal_data_validation_number     ?
_journal_date_recd_electronic     2013-02-10
_journal_date_accepted     2013-03-02
_journal_name_full     'Acta Crystallographica, Section E'
_journal_year     2013
_journal_volume     69
_journal_issue      4
_journal_page_first     m204
_journal_page_last     m204
_journal_paper_category     QM
_journal_paper_doi     10.1107/S1600536813006004
_journal_coeditor_code     HB7038
_publ_contact_author_name     'Dr. Xinzheng, Liu'
_publ_contact_author_address
;
      Advanced Material Institute of Research,
      Department of Chemistry and Chemical Engineering,
      Qilu Normal University,
      Shandong, 250013,
      People's Republic of China
;
_publ_contact_author_email     'xinzhengliu_qlnu@yahoo.com.cn'
_publ_contact_author_fax     '0086-531-66778065'
_publ_contact_author_phone     '0086-531-66778065'
_publ_section_title
;\
[2-(2,2':4',2''-Terpyridin-6'-yl-\k^2^<i>N</i>^1^,<i>N</i>^1'^)benzoato-\
\k<i>O</i>]manganese(II) trihydrate
;
loop_
    _publ_author_name
    _publ_author_address
    'Liu, Xinzheng'
;     Advanced Material Institute of Research,
      Department of Chemistry and Chemical Engineering,
      Qilu Normal University,
      Shandong 250013,
      People's Republic of China
;
data_I
_audit_creation_method     SHELXL-97
_chemical_name_systematic
;\
[2-(2,2':4',2''-Terpyridin-6'-yl-\k^2^<i>N</i>^1^,<i>N</i>^1'^)benzoato-\
\k<i>O</i>]manganese(II) trihydrate
;
_chemical_name_common     ?
_chemical_formula_moiety     'C44 H28 Mn N6 O4, 3(H2 O)'
_chemical_formula_sum     'C44 H34 Mn N6 O7'
_chemical_formula_iupac     '[Mn (C22 H14 N3 O2)2], 3H2 O'
_chemical_formula_weight     813.71
_chemical_melting_point     ?
_symmetry_cell_setting     triclinic
_symmetry_space_group_name_H-M     'P -1'
_symmetry_space_group_name_Hall     '-P 1'
loop_
    _symmetry_equiv_pos_as_xyz
    'x, y, z'
    '-x, -y, -z'
_cell_length_a     11.157(2)
_cell_length_b     12.141(2)
_cell_length_c     15.517(3)
_cell_angle_alpha     82.79(3)
_cell_angle_beta     84.19(3)
_cell_angle_gamma     70.59(3)
_cell_volume     1962.7(7)
_cell_formula_units_Z     2
_cell_measurement_reflns_used     6746
_cell_measurement_theta_min     3.03
_cell_measurement_theta_max     25.00
_cell_measurement_temperature     293(2)
_exptl_crystal_description     block
_exptl_crystal_colour     orange
_exptl_crystal_size_max     0.12
_exptl_crystal_size_mid     0.10
_exptl_crystal_size_min     0.08
_exptl_crystal_density_diffrn     1.377
_exptl_crystal_density_meas     ?
_exptl_crystal_density_method     'not measured'
_exptl_crystal_F_000     842
_exptl_absorpt_coefficient_mu     0.397
_exptl_absorpt_correction_type     multi-scan
_exptl_absorpt_process_details     '(SADABS; Bruker, 2001)'
_exptl_absorpt_correction_T_min     0.9539
_exptl_absorpt_correction_T_max     0.9690
_exptl_special_details
;
;
_diffrn_ambient_temperature     293(2)
_diffrn_radiation_type     MoK\a
_diffrn_radiation_wavelength     0.71073
_diffrn_radiation_source     'fine-focus sealed tube'
_diffrn_radiation_monochromator     graphite
_diffrn_measurement_device_type     'Bruker APEXII CCD'
_diffrn_measurement_method     '\f and \w scans'
_diffrn_detector_area_resol_mean     ?
_diffrn_reflns_number     16229
_diffrn_reflns_av_R_equivalents     0.0976
_diffrn_reflns_av_sigmaI/netI     0.1241
_diffrn_reflns_theta_min     3.03
_diffrn_reflns_theta_max     25.00
_diffrn_reflns_theta_full     25.00
_diffrn_measured_fraction_theta_max     0.975
_diffrn_measured_fraction_theta_full     0.975
_diffrn_reflns_limit_h_min     -13
_diffrn_reflns_limit_h_max     13
_diffrn_reflns_limit_k_min     -14
_diffrn_reflns_limit_k_max     14
_diffrn_reflns_limit_l_min     -18
_diffrn_reflns_limit_l_max     18
_diffrn_standards_number     0
_diffrn_standards_interval_count     .
_diffrn_standards_interval_time     .
_diffrn_standards_decay_%     ?
_refine_special_details
;
 Refinement of F^2^ against ALL reflections.  The weighted R-factor wR and
 goodness of fit S are based on F^2^, conventional R-factors R are based
 on F, with F set to zero for negative F^2^. The threshold expression of
 F^2^ > 2sigma(F^2^) is used only for calculating R-factors(gt) etc. and is
 not relevant to the choice of reflections for refinement.  R-factors based
 on F^2^ are statistically about twice as large as those based on F, and R-
 factors based on ALL data will be even larger.
;
_reflns_number_total     6746
_reflns_number_gt     4043
_reflns_threshold_expression     I>2\s(I)
_refine_ls_structure_factor_coef     Fsqd
_refine_ls_matrix_type     full
_refine_ls_R_factor_all     0.1484
_refine_ls_R_factor_gt     0.0930
_refine_ls_wR_factor_gt     0.2284
_refine_ls_wR_factor_ref     0.2711
_refine_ls_goodness_of_fit_ref     0.997
_refine_ls_restrained_S_all     3.338
_refine_ls_number_reflns     6746
_refine_ls_number_parameters     536
_refine_ls_number_restraints     9
_refine_ls_hydrogen_treatment     mixed
_refine_ls_weighting_scheme     calc
_refine_ls_weighting_details
         'calc w=1/[\s^2^(Fo^2^)+(0.1390P)^2^+1.6146P] where P=(Fo^2^+2Fc^2^)/3'
_atom_sites_solution_hydrogens     geom
_atom_sites_solution_primary     direct
_atom_sites_solution_secondary     difmap
_refine_ls_shift/su_max     0.001
_refine_ls_shift/su_mean     0.000
_refine_diff_density_max     0.575
_refine_diff_density_min     -2.696
_refine_ls_extinction_method     none
_refine_ls_extinction_coef     ?
loop_
    _atom_type_symbol
    _atom_type_description
    _atom_type_scat_dispersion_real
    _atom_type_scat_dispersion_imag
    _atom_type_scat_source
    'C' 'C' 0.0033 0.0016
                         'International Tables Vol C Tables 4.2.6.8 and 6.1.1.4'
    'H' 'H' 0.0000 0.0000
                         'International Tables Vol C Tables 4.2.6.8 and 6.1.1.4'
    'N' 'N' 0.0061 0.0033
                         'International Tables Vol C Tables 4.2.6.8 and 6.1.1.4'
    'O' 'O' 0.0106 0.0060
                         'International Tables Vol C Tables 4.2.6.8 and 6.1.1.4'
    'Mn' 'Mn' 0.3368 0.7283
                         'International Tables Vol C Tables 4.2.6.8 and 6.1.1.4'
_computing_data_collection     'APEX2 (Bruker, 2004)'
_computing_cell_refinement     'SAINT-Plus (Bruker, 2001)'
_computing_data_reduction     'SAINT-Plus (Bruker, 2001)'
_computing_structure_solution     'SHELXS97 (Sheldrick, 2008)'
_computing_structure_refinement     'SHELXL97 (Sheldrick, 2008)'
_computing_molecular_graphics     'SHELXTL (Sheldrick, 2008)'
_computing_publication_material     'SHELXTL (Sheldrick, 2008)'
loop_
    _atom_site_type_symbol
    _atom_site_label
    _atom_site_fract_x
    _atom_site_fract_y
    _atom_site_fract_z
    _atom_site_U_iso_or_equiv
    _atom_site_adp_type
    _atom_site_calc_flag
    _atom_site_refinement_flags
    _atom_site_occupancy
    _atom_site_symmetry_multiplicity
    _atom_site_disorder_assembly
    _atom_site_disorder_group
    C C1 0.728(3) 0.730(3) 0.6259(19) 0.033(7) Uani d . 1 1 . .
    C C2 0.605(3) 0.805(3) 0.608(2) 0.042(8) Uani d . 1 1 . .
    H H2 0.5575 0.7851 0.5705 0.050 Uiso calc R 1 1 . .
    C C3 0.556(3) 0.910(3) 0.646(2) 0.039(7) Uani d . 1 1 . .
    C C4 0.634(3) 0.935(3) 0.700(2) 0.041(8) Uani d . 1 1 . .
    H H4 0.6056 1.0058 0.7249 0.049 Uiso calc R 1 1 . .
    C C5 0.753(3) 0.858(3) 0.715(2) 0.036(7) Uani d . 1 1 . .
    C C6 0.840(3) 0.885(3) 0.7698(19) 0.039(7) Uani d . 1 1 . .
    C C7 0.792(4) 0.934(3) 0.850(2) 0.052(9) Uani d . 1 1 . .
    H H7 0.7068 0.9482 0.8678 0.063 Uiso calc R 1 1 . .
    C C8 0.870(4) 0.962(3) 0.900(2) 0.061(11) Uani d . 1 1 . .
    H H8 0.8378 0.9925 0.9530 0.074 Uiso calc R 1 1 . .
    C C9 0.996(5) 0.943(3) 0.873(3) 0.067(12) Uani d . 1 1 . .
    H H9 1.0486 0.9625 0.9074 0.081 Uiso calc R 1 1 . .
    C C10 1.046(3) 0.896(3) 0.795(2) 0.051(9) Uani d . 1 1 . .
    H H10 1.1310 0.8852 0.7773 0.061 Uiso calc R 1 1 . .
    C C11 0.970(3) 0.865(3) 0.743(2) 0.036(7) Uani d . 1 1 . .
    C C12 1.027(3) 0.814(3) 0.659(2) 0.038(7) Uani d . 1 1 . .
    C C13 0.784(3) 0.615(3) 0.588(2) 0.034(7) Uani d . 1 1 . .
    C C14 0.732(3) 0.587(3) 0.520(2) 0.042(8) Uani d . 1 1 . .
    H H14 0.6611 0.6409 0.4952 0.051 Uiso calc R 1 1 . .
    C C15 0.788(3) 0.477(3) 0.490(2) 0.048(9) Uani d . 1 1 . .
    H H15 0.7549 0.4570 0.4442 0.058 Uiso calc R 1 1 . .
    C C16 0.893(3) 0.400(3) 0.528(2) 0.043(8) Uani d . 1 1 . .
    H H16 0.9304 0.3257 0.5088 0.052 Uiso calc R 1 1 . .
    C C17 0.941(3) 0.433(3) 0.596(2) 0.036(7) Uani d . 1 1 . .
    H H17 1.0134 0.3798 0.6209 0.043 Uiso calc R 1 1 . .
    C C18 0.422(3) 0.987(3) 0.631(2) 0.042(8) Uani d . 1 1 . .
    C C19 0.357(4) 1.069(4) 0.685(3) 0.070(13) Uani d . 1 1 . .
    H H19 0.3948 1.0809 0.7320 0.084 Uiso calc R 1 1 . .
    C C20 0.232(4) 1.137(4) 0.667(3) 0.082(15) Uani d . 1 1 . .
    H H20 0.1865 1.1956 0.7028 0.098 Uiso calc R 1 1 . .
    C C21 0.176(3) 1.119(3) 0.601(3) 0.062(11) Uani d . 1 1 . .
    H H21 0.0916 1.1618 0.5901 0.075 Uiso calc R 1 1 . .
    C C22 0.248(3) 1.035(4) 0.548(3) 0.061(10) Uani d . 1 1 . .
    H H22 0.2125 1.0238 0.4998 0.073 Uiso calc R 1 1 . .
    C C23 0.724(3) 0.575(3) 0.834(2) 0.045(8) Uani d . 1 1 . .
    H H23 0.7145 0.5443 0.7836 0.054 Uiso calc R 1 1 . .
    C C24 0.625(3) 0.600(4) 0.894(2) 0.061(11) Uani d . 1 1 . .
    H H24 0.5496 0.5881 0.8860 0.074 Uiso calc R 1 1 . .
    C C25 0.639(3) 0.644(5) 0.969(3) 0.067(13) Uani d . 1 1 . .
    H H25 0.5725 0.6626 1.0112 0.080 Uiso calc R 1 1 . .
    C C26 0.754(3) 0.660(4) 0.980(2) 0.055(10) Uani d . 1 1 . .
    H H26 0.7636 0.6922 1.0295 0.066 Uiso calc R 1 1 . .
    C C27 0.853(3) 0.629(3) 0.9173(19) 0.037(7) Uani d . 1 1 . .
    C C28 0.982(3) 0.637(3) 0.9267(18) 0.033(7) Uani d . 1 1 . .
    C C29 1.014(3) 0.670(3) 1.0000(19) 0.039(7) Uani d . 1 1 . .
    H H29 0.9530 0.6923 1.0458 0.046 Uiso calc R 1 1 . .
    C C30 1.139(3) 0.671(3) 1.0061(19) 0.038(7) Uani d . 1 1 . .
    C C31 1.225(3) 0.636(3) 0.937(2) 0.041(8) Uani d . 1 1 . .
    H H31 1.3082 0.6350 0.9382 0.049 Uiso calc R 1 1 . .
    C C32 1.189(3) 0.600(3) 0.8639(18) 0.034(7) Uani d . 1 1 . .
    C C33 1.285(3) 0.557(3) 0.7919(19) 0.037(7) Uani d . 1 1 . .
    C C34 1.369(3) 0.617(4) 0.761(2) 0.050(9) Uani d . 1 1 . .
    H H34 1.3612 0.6865 0.7831 0.060 Uiso calc R 1 1 . .
    C C35 1.464(4) 0.576(4) 0.696(3) 0.065(12) Uani d . 1 1 . .
    H H35 1.5175 0.6189 0.6742 0.078 Uiso calc R 1 1 . .
    C C36 1.479(3) 0.472(4) 0.664(2) 0.059(10) Uani d . 1 1 . .
    H H36 1.5450 0.4435 0.6226 0.070 Uiso calc R 1 1 . .
    C C37 1.397(3) 0.409(4) 0.693(2) 0.054(9) Uani d . 1 1 . .
    H H37 1.4077 0.3381 0.6719 0.064 Uiso calc R 1 1 . .
    C C38 1.298(3) 0.453(3) 0.7553(19) 0.036(7) Uani d . 1 1 . .
    C C39 1.210(3) 0.382(3) 0.7794(18) 0.036(7) Uani d . 1 1 . .
    C C40 1.180(3) 0.706(3) 1.083(2) 0.043(8) Uani d . 1 1 . .
    C C41 1.101(4) 0.729(3) 1.160(2) 0.047(8) Uani d . 1 1 . .
    H H41 1.0187 0.7253 1.1625 0.057 Uiso calc R 1 1 . .
    C C42 1.145(4) 0.759(4) 1.230(2) 0.058(10) Uani d . 1 1 . .
    H H42 1.0929 0.7774 1.2806 0.069 Uiso calc R 1 1 . .
    C C43 1.269(4) 0.759(4) 1.225(2) 0.061(11) Uani d . 1 1 . .
    H H43 1.3030 0.7746 1.2726 0.073 Uiso calc R 1 1 . .
    C C44 1.339(4) 0.736(5) 1.149(3) 0.074(13) Uani d . 1 1 . .
    H H44 1.4221 0.7383 1.1466 0.089 Uiso calc R 1 1 . .
    Mn Mn1 0.9818(4) 0.5939(4) 0.7297(3) 0.0315(15) Uani d . 1 1 . .
    N N1 0.800(2) 0.754(2) 0.6797(15) 0.033(6) Uani d . 1 1 . .
    N N2 0.888(2) 0.539(2) 0.6268(15) 0.034(6) Uani d . 1 1 . .
    N N3 0.370(3) 0.968(3) 0.564(2) 0.052(7) Uani d . 1 1 . .
    N N4 1.068(2) 0.604(2) 0.8581(15) 0.031(5) Uani d . 1 1 . .
    N N5 0.837(2) 0.591(2) 0.8421(16) 0.036(6) Uani d . 1 1 . .
    N N6 1.299(3) 0.711(3) 1.079(2) 0.063(9) Uani d . 1 1 . .
    O O1 1.0765(19) 0.7039(19) 0.6607(13) 0.038(5) Uani d . 1 1 . .
    O O2 1.023(3) 0.885(2) 0.5930(17) 0.066(7) Uani d . 1 1 . .
    O O3 1.104(2) 0.4190(19) 0.7432(15) 0.045(5) Uani d . 1 1 . .
    O O4 1.244(3) 0.289(2) 0.8273(15) 0.058(7) Uani d . 1 1 . .
    O O1W 0.867(3) 0.128(2) 0.5750(18) 0.063(7) Uani d D 1 1 . .
    O O2W 0.409(4) 0.792(4) 0.433(3) 0.106(13) Uani d D 1 1 . .
    H H3W 0.40(3) 0.734(17) 0.46(2) 0.080 Uiso d D 1 1 . .
    H H4W 0.42(5) 0.84(3) 0.464(19) 0.080 Uiso d D 1 1 . .
    H H2W 0.84(4) 0.15(2) 0.527(12) 0.080 Uiso d D 1 1 . .
    H H1W 0.88(4) 0.060(10) 0.59(2) 0.080 Uiso d D 1 1 . .
    O O3W 0.438(3) 0.099(3) 0.894(2) 0.080 Uiso d D 1 1 . .
    H H5W 0.367(19) 0.11(4) 0.94(2) 0.2(3) Uiso d D 1 1 . .
    H H6W 0.50(4) 0.13(2) 0.91(3) 0.080 Uiso d D 1 1 . .
loop_
    _atom_site_aniso_label
    _atom_site_aniso_U_11
    _atom_site_aniso_U_22
    _atom_site_aniso_U_33
    _atom_site_aniso_U_12
    _atom_site_aniso_U_13
    _atom_site_aniso_U_23
    C1 0.031(15) 0.033(16) 0.033(16) -0.005(13) -0.007(12) -0.009(12)
    C2 0.041(18) 0.036(18) 0.046(19) -0.003(15) -0.013(15) -0.014(14)
    C3 0.034(16) 0.037(18) 0.042(18) -0.001(14) -0.006(14) -0.008(14)
    C4 0.035(16) 0.031(17) 0.05(2) -0.001(14) -0.006(14) -0.016(14)
    C5 0.031(15) 0.033(17) 0.042(18) -0.006(13) -0.004(13) -0.012(13)
    C6 0.047(18) 0.042(19) 0.030(16) -0.014(16) -0.009(14) -0.012(13)
    C7 0.06(2) 0.05(2) 0.05(2) -0.003(18) -0.007(17) -0.024(16)
    C8 0.08(3) 0.06(2) 0.04(2) -0.01(2) -0.018(19) -0.022(17)
    C9 0.08(3) 0.05(2) 0.07(3) -0.01(2) -0.04(2) -0.02(2)
    C10 0.048(19) 0.05(2) 0.06(2) -0.019(17) -0.024(17) -0.007(17)
    C11 0.037(16) 0.033(17) 0.044(18) -0.015(14) -0.008(13) -0.005(13)
    C12 0.037(17) 0.041(19) 0.034(17) -0.011(15) 0.001(13) 0.000(14)
    C13 0.030(15) 0.029(16) 0.039(17) -0.004(13) -0.002(13) -0.004(13)
    C14 0.044(18) 0.037(18) 0.043(18) -0.003(15) -0.015(14) -0.010(14)
    C15 0.047(19) 0.05(2) 0.044(19) -0.003(17) -0.013(15) -0.021(16)
    C16 0.06(2) 0.033(17) 0.037(18) -0.006(16) -0.005(15) -0.012(13)
    C17 0.039(16) 0.031(16) 0.039(17) -0.010(14) -0.009(13) -0.009(13)
    C18 0.040(17) 0.032(17) 0.06(2) -0.008(15) -0.016(15) -0.007(14)
    C19 0.05(2) 0.08(3) 0.07(3) 0.01(2) -0.018(19) -0.05(2)
    C20 0.05(2) 0.08(3) 0.11(4) 0.01(2) -0.02(2) -0.06(3)
    C21 0.037(19) 0.05(2) 0.09(3) 0.004(18) -0.03(2) -0.02(2)
    C22 0.042(19) 0.06(3) 0.07(3) -0.005(19) -0.018(18) -0.02(2)
    C23 0.034(17) 0.06(2) 0.05(2) -0.014(17) -0.013(14) -0.004(16)
    C24 0.031(17) 0.11(3) 0.05(2) -0.03(2) 0.003(16) -0.01(2)
    C25 0.031(18) 0.12(4) 0.05(2) -0.02(2) 0.004(16) -0.01(2)
    C26 0.042(19) 0.09(3) 0.035(19) -0.02(2) -0.002(15) -0.007(18)
    C27 0.031(16) 0.045(19) 0.030(16) -0.009(14) -0.002(12) 0.001(13)
    C28 0.034(15) 0.038(17) 0.028(15) -0.011(14) -0.001(12) -0.004(12)
    C29 0.039(17) 0.046(19) 0.031(16) -0.012(15) 0.003(13) -0.014(14)
    C30 0.044(18) 0.037(18) 0.031(16) -0.010(15) -0.006(13) -0.008(13)
    C31 0.035(16) 0.05(2) 0.041(18) -0.020(16) -0.007(14) -0.006(15)
    C32 0.036(16) 0.041(18) 0.026(15) -0.012(14) -0.006(12) 0.000(12)
    C33 0.027(14) 0.05(2) 0.033(16) -0.010(14) -0.004(12) -0.002(14)
    C34 0.048(19) 0.07(2) 0.04(2) -0.025(19) -0.002(16) -0.003(17)
    C35 0.05(2) 0.10(4) 0.06(2) -0.04(2) 0.001(18) 0.00(2)
    C36 0.04(2) 0.09(3) 0.05(2) -0.02(2) 0.007(16) -0.03(2)
    C37 0.043(19) 0.07(3) 0.04(2) -0.001(19) -0.010(15) -0.014(17)
    C38 0.027(14) 0.052(19) 0.026(15) -0.007(14) -0.005(12) -0.010(13)
    C39 0.043(17) 0.035(17) 0.023(15) 0.001(14) -0.003(13) -0.012(13)
    C40 0.05(2) 0.05(2) 0.032(17) -0.021(17) -0.011(15) -0.007(14)
    C41 0.06(2) 0.06(2) 0.033(18) -0.029(19) 0.001(15) -0.013(15)
    C42 0.08(3) 0.07(3) 0.04(2) -0.04(2) 0.005(18) -0.016(17)
    C43 0.08(3) 0.07(3) 0.04(2) -0.02(2) -0.021(19) -0.021(18)
    C44 0.06(2) 0.11(4) 0.07(3) -0.03(3) -0.01(2) -0.04(3)
    Mn1 0.032(2) 0.035(3) 0.027(2) -0.009(2) -0.0035(17) -0.0057(18)
    N1 0.033(13) 0.031(14) 0.034(14) -0.009(11) -0.003(10) -0.007(10)
    N2 0.041(14) 0.029(13) 0.031(13) -0.007(11) -0.005(11) -0.010(10)
    N3 0.042(16) 0.051(18) 0.060(19) -0.004(14) -0.017(14) -0.014(14)
    N4 0.031(13) 0.036(14) 0.028(13) -0.013(11) -0.003(10) -0.001(10)
    N5 0.032(13) 0.043(15) 0.035(14) -0.013(12) -0.006(10) -0.007(11)
    N6 0.053(18) 0.10(3) 0.050(19) -0.035(19) -0.006(14) -0.029(18)
    O1 0.035(11) 0.043(14) 0.039(12) -0.015(11) -0.001(9) -0.007(9)
    O2 0.082(19) 0.052(16) 0.048(16) -0.010(14) 0.010(13) 0.014(12)
    O3 0.037(12) 0.038(13) 0.056(14) -0.006(10) -0.007(10) -0.008(10)
    O4 0.078(18) 0.046(15) 0.043(14) -0.011(14) -0.013(13) 0.001(11)
    O1W 0.076(19) 0.057(17) 0.056(17) -0.015(16) -0.012(14) -0.011(13)
    O2W 0.10(3) 0.09(3) 0.11(3) 0.00(2) 0.01(2) -0.05(2)
_geom_special_details
;
 All esds (except the esd in the dihedral angle between two l.s. planes)
 are estimated using the full covariance matrix.  The cell esds are taken
 into account individually in the estimation of esds in distances, angles
 and torsion angles; correlations between esds in cell parameters are only
 used when they are defined by crystal symmetry.  An approximate (isotropic)
 treatment of cell esds is used for estimating esds involving l.s. planes.
;
loop_
    _geom_bond_atom_site_label_1
    _geom_bond_atom_site_label_2
    _geom_bond_site_symmetry_2
    _geom_bond_distance
    _geom_bond_publ_flag
    C1 N1 . 1.34(4) ?
    C1 C2 . 1.41(4) ?
    C1 C13 . 1.49(4) ?
    C2 C3 . 1.39(4) ?
    C2 H2 . 0.9300 ?
    C3 C4 . 1.39(4) ?
    C3 C18 . 1.50(4) ?
    C4 C5 . 1.38(4) ?
    C4 H4 . 0.9300 ?
    C5 N1 . 1.35(4) ?
    C5 C6 . 1.49(4) ?
    C6 C11 . 1.41(4) ?
    C6 C7 . 1.42(4) ?
    C7 C8 . 1.37(5) ?
    C7 H7 . 0.9300 ?
    C8 C9 . 1.38(6) ?
    C8 H8 . 0.9300 ?
    C9 C10 . 1.39(6) ?
    C9 H9 . 0.9300 ?
    C10 C11 . 1.40(4) ?
    C10 H10 . 0.9300 ?
    C11 C12 . 1.50(4) ?
    C12 O2 . 1.24(4) ?
    C12 O1 . 1.27(4) ?
    C13 N2 . 1.35(4) ?
    C13 C14 . 1.38(4) ?
    C14 C15 . 1.39(4) ?
    C14 H14 . 0.9300 ?
    C15 C16 . 1.36(5) ?
    C15 H15 . 0.9300 ?
    C16 C17 . 1.39(4) ?
    C16 H16 . 0.9300 ?
    C17 N2 . 1.36(4) ?
    C17 H17 . 0.9300 ?
    C18 N3 . 1.33(4) ?
    C18 C19 . 1.35(5) ?
    C19 C20 . 1.40(5) ?
    C19 H19 . 0.9300 ?
    C20 C21 . 1.33(6) ?
    C20 H20 . 0.9300 ?
    C21 C22 . 1.37(5) ?
    C21 H21 . 0.9300 ?
    C22 N3 . 1.36(4) ?
    C22 H22 . 0.9300 ?
    C23 N5 . 1.36(4) ?
    C23 C24 . 1.36(5) ?
    C23 H23 . 0.9300 ?
    C24 C25 . 1.37(5) ?
    C24 H24 . 0.9300 ?
    C25 C26 . 1.39(5) ?
    C25 H25 . 0.9300 ?
    C26 C27 . 1.39(5) ?
    C26 H26 . 0.9300 ?
    C27 N5 . 1.35(4) ?
    C27 C28 . 1.50(4) ?
    C28 N4 . 1.36(4) ?
    C28 C29 . 1.37(4) ?
    C29 C30 . 1.42(4) ?
    C29 H29 . 0.9300 ?
    C30 C31 . 1.38(4) ?
    C30 C40 . 1.48(4) ?
    C31 C32 . 1.40(4) ?
    C31 H31 . 0.9300 ?
    C32 N4 . 1.35(4) ?
    C32 C33 . 1.49(4) ?
    C33 C34 . 1.39(5) ?
    C33 C38 . 1.40(4) ?
    C34 C35 . 1.40(5) ?
    C34 H34 . 0.9300 ?
    C35 C36 . 1.36(6) ?
    C35 H35 . 0.9300 ?
    C36 C37 . 1.39(6) ?
    C36 H36 . 0.9300 ?
    C37 C38 . 1.39(5) ?
    C37 H37 . 0.9300 ?
    C38 C39 . 1.50(5) ?
    C39 O4 . 1.24(4) ?
    C39 O3 . 1.28(4) ?
    C40 N6 . 1.34(4) ?
    C40 C41 . 1.40(5) ?
    C41 C42 . 1.38(5) ?
    C41 H41 . 0.9300 ?
    C42 C43 . 1.37(6) ?
    C42 H42 . 0.9300 ?
    C43 C44 . 1.35(6) ?
    C43 H43 . 0.9300 ?
    C44 N6 . 1.33(5) ?
    C44 H44 . 0.9300 ?
    Mn1 O1 . 2.10(2) y
    Mn1 O3 . 2.11(2) y
    Mn1 N5 . 2.26(2) y
    Mn1 N2 . 2.27(2) y
    Mn1 N4 . 2.33(2) y
    Mn1 N1 . 2.41(2) y
    O1W H2W . 0.819(18) ?
    O1W H1W . 0.82(2) ?
    O2W H3W . 0.821(17) ?
    O2W H4W . 0.82(2) ?
loop_
    _geom_angle_atom_site_label_1
    _geom_angle_atom_site_label_2
    _geom_angle_atom_site_label_3
    _geom_angle_site_symmetry_1
    _geom_angle_site_symmetry_3
    _geom_angle
    _geom_angle_publ_flag
    N1 C1 C2 . . 122(3) ?
    N1 C1 C13 . . 116(2) ?
    C2 C1 C13 . . 122(3) ?
    C1 C2 C3 . . 120(3) ?
    C1 C2 H2 . . 120.3 ?
    C3 C2 H2 . . 120.2 ?
    C4 C3 C2 . . 117(3) ?
    C4 C3 C18 . . 123(3) ?
    C2 C3 C18 . . 120(3) ?
    C3 C4 C5 . . 121(3) ?
    C3 C4 H4 . . 119.6 ?
    C5 C4 H4 . . 119.5 ?
    N1 C5 C4 . . 122(3) ?
    N1 C5 C6 . . 116(3) ?
    C4 C5 C6 . . 122(3) ?
    C11 C6 C7 . . 119(3) ?
    C11 C6 C5 . . 121(3) ?
    C7 C6 C5 . . 120(3) ?
    C8 C7 C6 . . 121(4) ?
    C8 C7 H7 . . 119.7 ?
    C6 C7 H7 . . 119.6 ?
    C9 C8 C7 . . 120(4) ?
    C9 C8 H8 . . 120.2 ?
    C7 C8 H8 . . 119.9 ?
    C8 C9 C10 . . 121(3) ?
    C8 C9 H9 . . 119.7 ?
    C10 C9 H9 . . 119.5 ?
    C9 C10 C11 . . 121(4) ?
    C9 C10 H10 . . 119.9 ?
    C11 C10 H10 . . 119.5 ?
    C6 C11 C10 . . 119(3) ?
    C6 C11 C12 . . 122(3) ?
    C10 C11 C12 . . 119(3) ?
    O2 C12 O1 . . 125(3) ?
    O2 C12 C11 . . 117(3) ?
    O1 C12 C11 . . 118(3) ?
    N2 C13 C14 . . 122(3) ?
    N2 C13 C1 . . 115(3) ?
    C14 C13 C1 . . 122(3) ?
    C13 C14 C15 . . 119(3) ?
    C13 C14 H14 . . 120.5 ?
    C15 C14 H14 . . 120.5 ?
    C16 C15 C14 . . 120(3) ?
    C16 C15 H15 . . 120.3 ?
    C14 C15 H15 . . 120.2 ?
    C15 C16 C17 . . 119(3) ?
    C15 C16 H16 . . 120.4 ?
    C17 C16 H16 . . 120.4 ?
    N2 C17 C16 . . 122(3) ?
    N2 C17 H17 . . 118.9 ?
    C16 C17 H17 . . 118.9 ?
    N3 C18 C19 . . 122(3) ?
    N3 C18 C3 . . 116(3) ?
    C19 C18 C3 . . 122(3) ?
    C18 C19 C20 . . 119(4) ?
    C18 C19 H19 . . 120.6 ?
    C20 C19 H19 . . 120.7 ?
    C21 C20 C19 . . 121(4) ?
    C21 C20 H20 . . 119.5 ?
    C19 C20 H20 . . 119.5 ?
    C22 C21 C20 . . 117(3) ?
    C22 C21 H21 . . 121.3 ?
    C20 C21 H21 . . 121.6 ?
    C21 C22 N3 . . 123(4) ?
    C21 C22 H22 . . 118.4 ?
    N3 C22 H22 . . 118.5 ?
    N5 C23 C24 . . 123(3) ?
    N5 C23 H23 . . 118.3 ?
    C24 C23 H23 . . 118.4 ?
    C25 C24 C23 . . 119(3) ?
    C25 C24 H24 . . 120.6 ?
    C23 C24 H24 . . 120.5 ?
    C24 C25 C26 . . 119(3) ?
    C24 C25 H25 . . 120.3 ?
    C26 C25 H25 . . 120.2 ?
    C25 C26 C27 . . 119(3) ?
    C25 C26 H26 . . 120.4 ?
    C27 C26 H26 . . 120.4 ?
    N5 C27 C26 . . 121(3) ?
    N5 C27 C28 . . 116(2) ?
    C26 C27 C28 . . 123(3) ?
    N4 C28 C29 . . 122(3) ?
    N4 C28 C27 . . 115(2) ?
    C29 C28 C27 . . 123(3) ?
    C28 C29 C30 . . 120(3) ?
    C28 C29 H29 . . 120.0 ?
    C30 C29 H29 . . 120.0 ?
    C31 C30 C29 . . 117(3) ?
    C31 C30 C40 . . 120(3) ?
    C29 C30 C40 . . 123(3) ?
    C30 C31 C32 . . 121(3) ?
    C30 C31 H31 . . 119.4 ?
    C32 C31 H31 . . 119.6 ?
    N4 C32 C31 . . 121(3) ?
    N4 C32 C33 . . 119(2) ?
    C31 C32 C33 . . 120(3) ?
    C34 C33 C38 . . 118(3) ?
    C34 C33 C32 . . 120(3) ?
    C38 C33 C32 . . 123(3) ?
    C33 C34 C35 . . 121(4) ?
    C33 C34 H34 . . 119.2 ?
    C35 C34 H34 . . 119.3 ?
    C36 C35 C34 . . 120(4) ?
    C36 C35 H35 . . 120.0 ?
    C34 C35 H35 . . 120.0 ?
    C35 C36 C37 . . 120(3) ?
    C35 C36 H36 . . 119.8 ?
    C37 C36 H36 . . 119.9 ?
    C36 C37 C38 . . 120(4) ?
    C36 C37 H37 . . 120.1 ?
    C38 C37 H37 . . 120.2 ?
    C33 C38 C37 . . 121(3) ?
    C33 C38 C39 . . 123(3) ?
    C37 C38 C39 . . 116(3) ?
    O4 C39 O3 . . 123(3) ?
    O4 C39 C38 . . 121(3) ?
    O3 C39 C38 . . 116(3) ?
    N6 C40 C41 . . 121(3) ?
    N6 C40 C30 . . 117(3) ?
    C41 C40 C30 . . 122(3) ?
    C42 C41 C40 . . 120(3) ?
    C42 C41 H41 . . 120.3 ?
    C40 C41 H41 . . 120.1 ?
    C43 C42 C41 . . 119(3) ?
    C43 C42 H42 . . 120.7 ?
    C41 C42 H42 . . 120.7 ?
    C42 C43 C44 . . 118(3) ?
    C42 C43 H43 . . 120.6 ?
    C44 C43 H43 . . 121.0 ?
    N6 C44 C43 . . 125(4) ?
    N6 C44 H44 . . 117.5 ?
    C43 C44 H44 . . 117.4 ?
    O1 Mn1 O3 . . 110.7(9) ?
    O1 Mn1 N5 . . 141.2(9) ?
    O3 Mn1 N5 . . 100.9(9) ?
    O1 Mn1 N2 . . 104.9(9) ?
    O3 Mn1 N2 . . 87.1(9) ?
    N5 Mn1 N2 . . 98.5(9) ?
    O1 Mn1 N4 . . 90.8(8) ?
    O3 Mn1 N4 . . 82.7(9) ?
    N5 Mn1 N4 . . 71.0(8) ?
    N2 Mn1 N4 . . 163.5(9) ?
    O1 Mn1 N1 . . 80.6(8) ?
    O3 Mn1 N1 . . 156.2(9) ?
    N5 Mn1 N1 . . 79.2(9) ?
    N2 Mn1 N1 . . 69.5(8) ?
    N4 Mn1 N1 . . 119.0(8) ?
    C1 N1 C5 . . 118(2) ?
    C1 N1 Mn1 . . 116.3(18) ?
    C5 N1 Mn1 . . 124.1(19) ?
    C17 N2 C13 . . 118(2) ?
    C17 N2 Mn1 . . 120.5(19) ?
    C13 N2 Mn1 . . 121.4(19) ?
    C18 N3 C22 . . 118(3) ?
    C32 N4 C28 . . 119(2) ?
    C32 N4 Mn1 . . 124.5(18) ?
    C28 N4 Mn1 . . 115.6(18) ?
    C23 N5 C27 . . 118(3) ?
    C23 N5 Mn1 . . 123(2) ?
    C27 N5 Mn1 . . 117.7(19) ?
    C40 N6 C44 . . 118(3) ?
    C12 O1 Mn1 . . 120.0(18) ?
    C39 O3 Mn1 . . 126(2) ?
    H2W O1W H1W . . 114.5(16) ?
    H3W O2W H4W . . 115(3) ?
loop_
    _geom_hbond_atom_site_label_D
    _geom_hbond_atom_site_label_H
    _geom_hbond_atom_site_label_A
    _geom_hbond_site_symmetry_A
    _geom_hbond_distance_DH
    _geom_hbond_distance_HA
    _geom_hbond_distance_DA
    _geom_hbond_angle_DHA
    O1W H2W O2 2_766 0.8199(15) 2.23(8) 2.768(8) 123(8)
    O1W H1W O2 1_545 0.821(3) 2.27(7) 2.881(8) 145(6)
    O2W H4W N3 . 0.8201(12) 2.24(4) 3.022(9) 159(9)
    O3W H5W O4 1_455 0.818(2) 2.65(8) 2.765(8) 89(6)
