# Supplementary material for: [2-(2,2′:4′,2′′-Terpyridin-6′-yl-κ2 N 1,N 1′)benzoato-κO]manganese(II) trihydrate
Source: Acta Crystallogr Sect E Struct Rep Online. 2013 Mar 13;69(Pt 4):m204. doi: 10.1107/S1600536813006004 (PMC3629483; doi:10.1107/S1600536813006004)
Supplement: Supplementary file 2 [file e-69-0m204-Isup2.hkl]

# 
# h,k,l, Fc-squared, Fo-squared, sigma(Fo-squared) and status flag 
# 
data_I
_shelx_title ' z in P-1' 
_shelx_refln_list_code          4 
_shelx_F_calc_maximum      237.57 
_exptl_crystal_F_000       842.00 
_reflns_d_resolution_high  0.8409 
 
loop_ 
 _symmetry_equiv_pos_as_xyz 
 'x, y, z' 
 '-x, -y, -z' 
 
_cell_length_a    11.1568 
_cell_length_b    12.1410 
_cell_length_c    15.5170 
_cell_angle_alpha  82.790 
_cell_angle_beta   84.190 
_cell_angle_gamma  70.589 
 
_shelx_F_squared_multiplier     1.000 
 
loop_ 
 _refln_index_h 
 _refln_index_k 
 _refln_index_l 
 _refln_F_squared_calc 
 _refln_F_squared_meas 
 _refln_F_squared_sigma 
 _refln_observed_status 
   4   0   0      861.72      724.32     36.61 o 
   5   0   0     4051.43     4582.38    238.69 o 
   6   0   0        5.19       36.73     11.20 o 
   7   0   0      355.80       59.18    144.04 o 
   8   0   0      850.56      973.34     80.94 o 
   9   0   0       18.93       10.34     17.56 o 
  10   0   0        7.71       32.61     13.06 o 
  11   0   0      150.94       66.57     57.32 o 
  12   0   0       35.79        1.19     34.33 o 
 -12   1   0      134.42      136.91     43.21 o 
 -11   1   0        0.18       39.83     20.41 o 
 -10   1   0      154.95       91.59     32.34 o 
  -8   1   0        0.63       11.85     13.75 o 
  -7   1   0       55.75       58.47     51.38 o 
  -5   1   0     1664.97     2000.33    112.74 o 
  -4   1   0     6067.12     6779.60    188.65 o 
  -3   1   0     4723.69     5175.25     98.90 o 
  -2   1   0      384.50      387.68     21.51 o 
  -1   1   0      354.88      423.02     21.49 o 
   4   1   0      114.51       94.17     14.53 o 
   5   1   0       12.76       50.88     15.15 o 
   6   1   0      945.40      929.94     41.25 o 
   7   1   0       14.39       20.97     16.83 o 
   8   1   0      255.72      222.90     35.49 o 
   9   1   0      333.35      302.82     51.77 o 
  11   1   0      176.65      141.90     79.77 o 
  12   1   0       15.51       39.47     21.90 o 
 -11   2   0      153.82      131.64     45.99 o 
 -10   2   0      151.05      184.05     59.51 o 
  -9   2   0      186.93      259.12     54.75 o 
  -8   2   0      325.71      387.31     74.17 o 
  -7   2   0        1.79       16.64     15.50 o 
  -6   2   0        1.60       29.59     12.67 o 
  -5   2   0        0.88       32.68     11.23 o 
  -3   2   0        1.76       13.73     17.52 o 
  -1   2   0       11.27      161.44     59.56 o 
   0   2   0     1580.42     1511.01     78.98 o 
   2   2   0     2358.23     1776.17     54.16 o 
   4   2   0     1255.08     1123.96     58.93 o 
   7   2   0       17.81       29.19     22.39 o 
   8   2   0     1553.94     1742.50     79.18 o 
   9   2   0      809.76      788.13     63.91 o 
  10   2   0      365.64      425.45     71.05 o 
  11   2   0      506.21      434.53     49.96 o 
  12   2   0       17.80       -2.75     15.85 o 
 -11   3   0      141.73      139.46     37.68 o 
 -10   3   0       72.20       82.75     29.25 o 
  -9   3   0      435.75      472.21    129.11 o 
  -8   3   0      451.74      616.76     77.02 o 
  -7   3   0        1.31        6.15     22.07 o 
  -6   3   0        9.31       63.17     28.59 o 
  -5   3   0      126.25      158.64     34.48 o 
  -4   3   0       59.39       19.75     18.02 o 
   0   3   0     3649.57     4219.73    138.22 o 
   1   3   0     8122.01     8192.29    263.23 o 
   3   3   0       14.50       -5.50     12.54 o 
   4   3   0       58.60      113.07     16.35 o 
   6   3   0       55.87       42.90     11.16 o 
   7   3   0      455.33      446.34     52.96 o 
   8   3   0       90.13      124.18     19.16 o 
   9   3   0      171.30      165.37     25.67 o 
  10   3   0      293.58      286.21     61.80 o 
  11   3   0       11.04       19.85     16.85 o 
  12   3   0      110.64       75.32     62.69 o 
  13   3   0       66.96       34.86     49.11 o 
 -10   4   0        0.48       52.64     24.04 o 
  -9   4   0       43.56       42.88     24.08 o 
  -8   4   0      491.38      564.24     63.91 o 
  -7   4   0       67.22       51.71     27.02 o 
  -6   4   0      388.44      428.55     65.72 o 
  -5   4   0      922.43     1312.94    110.07 o 
  -4   4   0     1660.72     1635.46     78.21 o 
  -2   4   0     4348.88     4251.52    274.35 o 
  -1   4   0     5583.29     6078.04    381.22 o 
   0   4   0    10246.53    11680.89    354.06 o 
   1   4   0     5257.28     5756.92    173.08 o 
   2   4   0      511.12      531.80     44.15 o 
   3   4   0       75.43      129.85     38.07 o 
   4   4   0      122.47       78.04     16.35 o 
   5   4   0     4443.43     4607.27    159.56 o 
   6   4   0      773.52     1030.05     63.25 o 
   7   4   0       34.84       29.59     14.98 o 
   8   4   0        0.55       19.28     14.38 o 
   9   4   0       53.66       43.01     15.78 o 
  10   4   0      251.84      152.59     39.41 o 
  11   4   0      195.13      156.34     28.15 o 
  12   4   0       21.91       15.18     12.03 o 
  13   4   0       15.07       23.47     17.97 o 
 -10   5   0      111.07       55.22     40.00 o 
  -9   5   0        4.20       -9.25     52.24 o 
  -8   5   0      124.96      145.06     47.10 o 
  -7   5   0       24.33        7.94     27.34 o 
  -6   5   0       29.60      -11.07     36.69 o 
  -5   5   0      409.76      467.87     68.96 o 
  -4   5   0       33.20       83.04     53.88 o 
  -3   5   0      867.42      936.88    141.53 o 
  -2   5   0     1135.00     1213.56     99.01 o 
   0   5   0     1585.28     1432.41     95.89 o 
   1   5   0       51.06       16.65     16.97 o 
   3   5   0      844.31      627.69     28.55 o 
   4   5   0        8.60       25.84     14.19 o 
   5   5   0     1962.19     2271.77     98.13 o 
   6   5   0      273.54      201.17     32.85 o 
   7   5   0      134.36      170.98     27.86 o 
   8   5   0      383.89      270.68     45.25 o 
   9   5   0        0.23       11.40     22.50 o 
  10   5   0       74.45       44.88     14.84 o 
  11   5   0       33.89       20.98     38.66 o 
  12   5   0       46.94       22.71     24.96 o 
  13   5   0        4.53       45.87     16.17 o 
  -9   6   0       10.87       25.06    174.19 o 
  -8   6   0        9.42      -23.90     40.70 o 
  -7   6   0        1.28        1.26     35.95 o 
  -6   6   0       24.29        4.60     49.11 o 
  -5   6   0       91.92      127.39     73.44 o 
  -4   6   0        7.08       46.09     28.35 o 
  -3   6   0       39.98       38.06     27.38 o 
  -2   6   0       12.88       41.54     22.02 o 
   0   6   0     7491.83     8627.29    576.76 o 
   1   6   0     1441.46     1953.93     84.92 o 
   2   6   0     1174.04      908.23     65.74 o 
   3   6   0      747.16     1027.57     55.45 o 
   4   6   0      441.58      382.16     34.33 o 
   5   6   0       13.56       16.92     14.01 o 
   6   6   0      710.93      773.38     41.88 o 
   7   6   0      646.10      632.23     37.84 o 
   8   6   0        1.20        1.77      6.76 o 
   9   6   0        1.21        6.50     10.82 o 
  10   6   0      107.77       86.57     42.99 o 
  11   6   0      564.20      487.00     75.39 o 
  12   6   0       17.73       40.37     32.69 o 
  13   6   0       14.37       26.36     22.50 o 
  -8   7   0      111.01      192.64     67.11 o 
  -7   7   0        8.50       51.51     21.21 o 
  -6   7   0      427.11      546.93     75.61 o 
  -5   7   0      424.97      458.20     63.49 o 
  -4   7   0      667.55      564.76     72.62 o 
  -3   7   0       36.50       34.65     23.87 o 
  -2   7   0        1.82        7.08     32.84 o 
  -1   7   0      399.32      346.23     57.62 o 
   0   7   0     1626.38     1832.96    146.13 o 
   1   7   0     2149.90     2224.72    109.86 o 
   2   7   0        8.38       26.88     17.18 o 
   3   7   0       49.98       16.68     28.14 o 
   4   7   0       32.39       31.69     14.68 o 
   5   7   0      156.77      255.72     35.28 o 
   6   7   0      174.27      193.23     28.15 o 
   7   7   0     1545.04     1887.67     81.93 o 
   8   7   0      302.66      283.62     32.62 o 
   9   7   0        9.17        4.47     18.81 o 
  10   7   0      179.26      134.59     31.28 o 
  11   7   0      278.42      290.47     70.75 o 
  12   7   0      275.90       75.41    130.46 o 
  -7   8   0       10.79      120.67     52.74 o 
  -6   8   0      164.19      252.59     56.85 o 
  -5   8   0      627.53      811.06     97.94 o 
  -4   8   0      137.57      132.06     46.87 o 
  -3   8   0     1110.74     1015.94     97.01 o 
  -2   8   0        0.16       29.14     16.99 o 
  -1   8   0      336.94       38.99    167.62 o 
   0   8   0       83.86       22.46    109.26 o 
   1   8   0        1.05       29.00     44.63 o 
   2   8   0      561.67      513.41     47.63 o 
   3   8   0       39.55       36.13     19.30 o 
   4   8   0       57.43       52.78     24.71 o 
   6   8   0       62.89       34.71     20.77 o 
   7   8   0       14.96       22.03     20.67 o 
   8   8   0      548.73      610.32     63.58 o 
   9   8   0      347.47      279.75     49.66 o 
  10   8   0      433.05      437.94     96.43 o 
  11   8   0      255.61      269.87     65.08 o 
  12   8   0       27.51       -5.08     25.89 o 
  -7   9   0      131.00       78.63     53.14 o 
  -6   9   0       12.93      112.39     53.25 o 
  -5   9   0       70.10       59.72     40.01 o 
  -4   9   0       19.91      127.53     96.57 o 
  -3   9   0      187.58      127.81     38.72 o 
  -2   9   0      375.20      338.73     52.05 o 
  -1   9   0      151.43      214.69     54.40 o 
   0   9   0      245.56      358.58     57.60 o 
   1   9   0       51.35       38.96     19.17 o 
   2   9   0      187.55       66.52     64.96 o 
   3   9   0       14.76       37.61     27.54 o 
   4   9   0      135.74       87.58     20.95 o 
   5   9   0      277.54      283.46     31.72 o 
   6   9   0        6.11        1.57     22.92 o 
   7   9   0       83.08       46.93     18.13 o 
   8   9   0        0.32       -3.11     17.44 o 
   9   9   0        2.40       28.31     46.72 o 
  10   9   0        0.58      -28.19     28.19 o 
  11   9   0       12.22      -18.00     37.76 o 
  12   9   0       27.14       14.86     28.95 o 
  -5  10   0      186.40      231.36     99.11 o 
  -4  10   0       26.21        5.03     43.14 o 
  -3  10   0        1.07       36.42     54.93 o 
  -2  10   0      720.96      769.53     83.83 o 
  -1  10   0       78.24       24.43     42.09 o 
   0  10   0      431.65      396.93     61.29 o 
   1  10   0      233.07      306.65     82.25 o 
   3  10   0      182.74       70.96     65.88 o 
   4  10   0        5.67        7.52     20.42 o 
   5  10   0      231.36      187.87     56.42 o 
   6  10   0        6.74       36.57     27.65 o 
   7  10   0        9.02       27.80     18.27 o 
   8  10   0       80.12       97.32     49.85 o 
   9  10   0        0.56       -5.73     27.90 o 
  10  10   0        7.60       18.52     48.36 o 
  11  10   0       14.25       17.35     18.52 o 
  -4  11   0       61.15      163.91    123.44 o 
  -3  11   0       80.20       51.29     29.84 o 
  -2  11   0        9.50       32.54     34.48 o 
  -1  11   0      529.17      578.26     81.15 o 
   0  11   0      267.94      323.07     71.15 o 
   1  11   0      288.97       23.94    154.34 o 
   2  11   0      148.81      148.65     38.79 o 
   3  11   0        1.48       35.74     37.70 o 
   4  11   0        2.08        5.10     19.91 o 
   6  11   0       25.06       32.71     19.02 o 
   7  11   0       71.74       44.58     20.38 o 
   8  11   0      266.76      261.78     33.87 o 
   9  11   0       67.33       85.75     41.51 o 
  10  11   0       32.54       18.70     34.95 o 
  11  11   0       28.79       -2.07     37.17 o 
  -3  12   0       14.11       23.72     44.24 o 
  -2  12   0      116.16      100.70     47.60 o 
  -1  12   0        1.07       89.28     94.19 o 
   0  12   0        0.84       19.91     29.13 o 
   1  12   0       10.76       49.65     42.48 o 
   2  12   0       72.08       32.94     53.52 o 
   3  12   0       69.47      135.60     39.51 o 
   4  12   0      115.34       88.39     53.33 o 
   5  12   0      184.93       66.36     68.66 o 
   6  12   0      306.97      189.04    102.93 o 
   7  12   0      261.60      135.34    146.28 o 
   8  12   0       14.81       -0.56     30.26 o 
   9  12   0      128.28       25.68     45.97 o 
  10  12   0       92.39       57.04     43.61 o 
  -1  13   0       52.53       52.47     42.69 o 
   0  13   0       11.30       43.86     63.14 o 
   1  13   0        3.09       45.82     30.74 o 
   2  13   0       32.44        9.96     37.47 o 
   3  13   0       57.96       24.25     30.24 o 
   4  13   0        5.72       -4.95     29.37 o 
   5  13   0       10.82       14.47     12.35 o 
   6  13   0        5.28       13.33     19.80 o 
   7  13   0      165.13       75.97     60.55 o 
   8  13   0       36.88      -17.81     22.78 o 
   9  13   0       25.69       -3.08     28.77 o 
   2  14   0       36.88       46.89     43.59 o 
   3  14   0       19.09       59.00     36.14 o 
   4  14   0       45.12       43.64     23.49 o 
   5  14   0        0.05       12.16     21.83 o 
   6  14   0        1.75       -2.95     28.96 o 
  -6 -14   1       12.96       12.41     18.40 o 
  -5 -14   1       26.31       31.31     24.99 o 
  -4 -14   1       35.55       25.03     36.39 o 
  -3 -14   1      122.52      186.33     51.03 o 
  -8 -13   1       12.86       13.06     28.90 o 
  -7 -13   1       37.05       29.03     24.18 o 
  -6 -13   1       69.21       47.60     18.56 o 
  -5 -13   1      199.51       59.59     96.13 o 
  -4 -13   1      103.83       57.08     33.44 o 
  -3 -13   1       83.30       25.34     23.51 o 
  -2 -13   1      158.28      211.95     65.53 o 
  -1 -13   1       61.50       58.67     38.24 o 
   0 -13   1       97.91      202.33     65.83 o 
   1 -13   1       43.40      108.75     54.18 o 
 -10 -12   1       22.08       24.29     31.60 o 
  -9 -12   1       21.05       26.01     21.34 o 
  -8 -12   1        1.27       -7.42     19.83 o 
  -7 -12   1       19.43       30.26     45.97 o 
  -6 -12   1        3.61        6.31     20.73 o 
  -5 -12   1       14.82       33.55     21.75 o 
  -4 -12   1       39.42       85.85     26.75 o 
  -3 -12   1      298.10      370.99     63.74 o 
  -2 -12   1       32.83       31.22     21.49 o 
  -1 -12   1       18.95       22.30     43.88 o 
   0 -12   1       35.04       48.81     27.96 o 
   1 -12   1      147.74      151.20     64.05 o 
   2 -12   1       15.21       16.09     37.18 o 
   3 -12   1        5.11       98.38     52.44 o 
 -11 -11   1       97.16       30.38     70.60 o 
  -9 -11   1      197.56      187.93     41.79 o 
  -8 -11   1      183.80      163.59     56.15 o 
  -7 -11   1      110.81       89.03     23.78 o 
  -6 -11   1       84.43      117.86     22.16 o 
  -5 -11   1       58.83       48.54     20.88 o 
  -4 -11   1      144.06      226.03     44.96 o 
  -3 -11   1       34.94       53.86     37.01 o 
  -2 -11   1       85.19      -16.46     80.90 o 
  -1 -11   1       20.80       27.20     14.20 o 
   0 -11   1       86.00       87.16     46.42 o 
   1 -11   1      234.02      309.23     86.28 o 
   2 -11   1       72.87      124.52     50.38 o 
   3 -11   1       46.79      109.16     40.55 o 
   4 -11   1        5.21       -9.39     96.43 o 
 -11 -10   1      124.64       43.88     54.93 o 
 -10 -10   1       42.39       76.48     46.42 o 
  -9 -10   1        9.30       42.26     20.23 o 
  -8 -10   1       64.75       70.15     43.34 o 
  -7 -10   1      174.63      114.36     26.06 o 
  -6 -10   1       85.92      152.23     48.63 o 
  -5 -10   1        0.37       48.02     21.07 o 
  -4 -10   1       47.24       35.77     19.71 o 
  -3 -10   1      190.58      190.69     36.82 o 
  -2 -10   1       75.61      136.48     41.27 o 
  -1 -10   1      182.56      190.27     51.77 o 
   0 -10   1       13.68       26.74     28.36 o 
   1 -10   1       78.80       39.40     40.35 o 
   2 -10   1        2.14       47.76     75.68 o 
   3 -10   1       46.80       32.85     59.71 o 
   4 -10   1       39.62      124.78     72.54 o 
   5 -10   1        1.16       60.42     36.13 o 
 -11  -9   1      235.12      198.22     75.53 o 
 -10  -9   1       75.30       39.25     13.10 o 
  -9  -9   1       10.86       41.73     32.99 o 
  -8  -9   1      125.80      149.91     37.09 o 
  -7  -9   1      293.66      393.13     38.41 o 
  -6  -9   1      313.27      336.17     42.14 o 
  -5  -9   1       17.64       32.90     20.59 o 
  -4  -9   1      169.11      163.25     26.27 o 
  -3  -9   1      222.33      181.57     27.38 o 
  -2  -9   1       87.26      117.27     27.43 o 
  -1  -9   1      263.28      159.47     46.74 o 
   0  -9   1      297.59      349.50     53.39 o 
   1  -9   1      119.82      116.81     82.10 o 
   2  -9   1      594.13      619.90    103.07 o 
   3  -9   1        0.44       -0.72     41.71 o 
   4  -9   1       26.10       27.17     54.93 o 
   5  -9   1      108.19      107.86     47.95 o 
   6  -9   1       78.14       16.06     61.65 o 
 -12  -8   1       68.14      106.87     60.60 o 
 -11  -8   1       51.16       39.19     31.05 o 
 -10  -8   1        5.88       43.66     24.12 o 
  -9  -8   1       24.22       30.96     18.58 o 
  -8  -8   1      115.17       87.70     26.68 o 
  -7  -8   1       85.31       87.91     22.72 o 
  -6  -8   1       36.99       60.60     20.16 o 
  -5  -8   1      717.56      510.38     49.86 o 
  -4  -8   1      464.94      654.00     82.17 o 
  -3  -8   1       85.68       86.32     22.32 o 
  -2  -8   1     1478.77     1567.19     60.42 o 
  -1  -8   1      389.97      458.01     33.16 o 
   0  -8   1      331.53      348.76     90.16 o 
   1  -8   1       14.09        8.74     13.11 o 
   2  -8   1      427.02      378.87     66.12 o 
   3  -8   1     1664.50     2166.38    126.99 o 
   4  -8   1        2.75      -40.22     53.74 o 
   5  -8   1        8.38       14.82     26.15 o 
   6  -8   1       93.32       82.57     45.98 o 
   7  -8   1        1.82       50.48     31.37 o 
 -12  -7   1       12.48       30.97     19.81 o 
 -11  -7   1       12.31       18.53     14.38 o 
 -10  -7   1      233.81      240.10     58.36 o 
  -9  -7   1      376.17      407.00     56.03 o 
  -8  -7   1      167.81      225.96     36.95 o 
  -7  -7   1       12.56       18.33     19.55 o 
  -6  -7   1      729.74      714.73     55.25 o 
  -5  -7   1     1484.51     1988.25    111.18 o 
  -4  -7   1      894.05      692.60     51.87 o 
  -2  -7   1      289.68      192.76     30.67 o 
  -1  -7   1     3299.49     3798.43    126.64 o 
   0  -7   1     1594.49     2154.73    127.30 o 
   1  -7   1      542.18      483.74     51.91 o 
   2  -7   1      948.55     1102.71    175.05 o 
   3  -7   1      398.52      391.31     51.94 o 
   4  -7   1     1436.97     1684.92     98.07 o 
   5  -7   1       56.76        6.85     49.41 o 
   6  -7   1       50.97       96.83     21.20 o 
   7  -7   1      153.73      135.02     47.88 o 
   8  -7   1      151.37      159.64     61.08 o 
 -13  -6   1        8.61       10.75     40.00 o 
 -11  -6   1       69.89       83.00     28.88 o 
 -10  -6   1       11.88        3.24     12.45 o 
  -9  -6   1       44.04       84.34     22.17 o 
  -8  -6   1       68.66       80.93     21.99 o 
  -7  -6   1      229.97      272.20     30.67 o 
  -6  -6   1      440.66      587.19     43.63 o 
  -5  -6   1     1305.91     1177.87     54.39 o 
  -4  -6   1      134.08      155.02     28.28 o 
  -3  -6   1       42.69       13.01     12.48 o 
  -2  -6   1       10.16       26.03     18.99 o 
  -1  -6   1       97.13      189.81     33.73 o 
   0  -6   1     1351.81     1510.89     79.79 o 
   1  -6   1     1025.64      944.39    166.58 o 
   2  -6   1       59.75       28.33     35.38 o 
   3  -6   1      222.10      296.31     51.00 o 
   4  -6   1       50.12       38.75     25.67 o 
   5  -6   1       43.55       33.23     42.69 o 
   6  -6   1      162.92      163.84     42.99 o 
   7  -6   1      302.51      305.61     53.44 o 
   8  -6   1      482.64      624.95     91.85 o 
   9  -6   1      208.55      210.72     49.41 o 
 -13  -5   1       91.91       46.82     69.11 o 
 -12  -5   1       24.97        3.13     17.15 o 
 -11  -5   1      285.25      288.57     41.42 o 
 -10  -5   1       84.74      108.89     21.14 o 
  -9  -5   1      366.65      472.85     47.43 o 
  -8  -5   1      272.08      194.15     28.09 o 
  -7  -5   1       23.26       40.21     20.67 o 
  -6  -5   1      403.18      411.07     40.11 o 
  -5  -5   1      490.58      435.83     31.45 o 
  -2  -5   1       34.99        1.86     16.49 o 
  -1  -5   1      437.26      336.90     42.04 o 
   0  -5   1      769.21      637.50     45.31 o 
   1  -5   1      164.07      169.54     28.27 o 
   2  -5   1      153.07      195.68     90.75 o 
   3  -5   1      534.14      518.22     68.96 o 
   4  -5   1      517.79      677.64     61.19 o 
   5  -5   1      104.43      126.28     44.48 o 
   6  -5   1       46.87       62.56     36.79 o 
   7  -5   1      146.89      143.51     62.09 o 
   8  -5   1      420.61      439.03     63.83 o 
   9  -5   1      255.40      261.55     48.34 o 
  10  -5   1        7.10       51.61     28.39 o 
 -13  -4   1       92.49       70.21     53.74 o 
 -12  -4   1       11.79       38.15     27.17 o 
 -11  -4   1       81.81       57.18     16.17 o 
 -10  -4   1       38.51       58.67     24.24 o 
  -9  -4   1      282.31      263.03     35.59 o 
  -8  -4   1      690.63      697.74     73.29 o 
  -7  -4   1      120.23       85.22     19.97 o 
  -6  -4   1      324.51      475.55     32.42 o 
  -5  -4   1     3934.33     4363.59    220.46 o 
  -4  -4   1     1625.18     1702.71     54.99 o 
  -3  -4   1      329.40      441.30     38.35 o 
  -1  -4   1     1857.32     1439.51    127.47 o 
   0  -4   1     2356.65     2128.90    131.63 o 
   1  -4   1      250.48      289.69     29.18 o 
   2  -4   1        4.83       17.57     20.30 o 
   3  -4   1      194.75      349.80     81.95 o 
   4  -4   1      300.69      305.97     92.54 o 
   5  -4   1      150.77      239.97     54.03 o 
   6  -4   1       35.55      -16.70     31.24 o 
   7  -4   1       24.30       24.60     23.88 o 
   8  -4   1        6.02       56.45     29.41 o 
   9  -4   1      233.81      270.29     50.94 o 
  10  -4   1       79.03       90.67     41.90 o 
 -12  -3   1        0.13        5.48     12.98 o 
 -11  -3   1      130.73       90.53     33.01 o 
 -10  -3   1       15.40       30.82     19.14 o 
  -9  -3   1       56.12      118.25     32.60 o 
  -8  -3   1      868.60      898.41     75.14 o 
  -7  -3   1     2498.01     3194.72    125.83 o 
  -6  -3   1     3163.03     3292.05    129.30 o 
  -5  -3   1     4922.48     5973.53    204.30 o 
  -4  -3   1     2999.23     2876.91     95.91 o 
  -3  -3   1       48.96       18.14     14.44 o 
  -2  -3   1      195.77      122.44     18.64 o 
  -1  -3   1     4436.83     4617.39    193.22 o 
   0  -3   1    56440.87    64528.42   2839.77 o 
   1  -3   1    17329.72    14345.28    381.22 o 
   3  -3   1     2814.57     1972.25    164.04 o 
   4  -3   1      843.72      963.55    114.51 o 
   5  -3   1      644.71      574.25     43.32 o 
   6  -3   1     1154.97     1117.50    132.05 o 
   7  -3   1      240.30      237.46     35.87 o 
   8  -3   1      370.46      307.04     52.79 o 
   9  -3   1       12.85       30.47     20.24 o 
  10  -3   1       47.57        4.18     21.48 o 
  11  -3   1        2.45      -28.95     28.95 o 
 -12  -2   1        0.69       20.21     15.39 o 
 -11  -2   1      404.20       86.63    170.76 o 
 -10  -2   1        0.13       20.36     12.54 o 
  -9  -2   1       35.27       28.63     25.69 o 
  -8  -2   1      456.02      556.64     39.23 o 
  -7  -2   1      143.01      107.03     21.64 o 
  -6  -2   1        2.47       24.07     12.12 o 
  -5  -2   1       35.36       20.56     10.75 o 
  -2  -2   1     1678.07     1263.76     74.77 o 
  -1  -2   1     4420.09     4852.80     83.30 o 
   0  -2   1     8328.13     7610.39    107.09 o 
   1  -2   1     2432.47     1759.06     52.78 o 
   4  -2   1      938.73      710.92     48.66 o 
   5  -2   1      126.23       89.69     68.21 o 
   6  -2   1     1559.29     1374.11    152.77 o 
   7  -2   1       11.73        5.21     13.69 o 
   8  -2   1      150.94      150.60     29.34 o 
   9  -2   1      455.95      380.71     80.48 o 
  10  -2   1       10.64       46.15     23.43 o 
  11  -2   1        0.18       31.77     32.56 o 
 -12  -1   1      185.71       55.65     94.34 o 
 -11  -1   1       28.03       23.12     16.51 o 
 -10  -1   1       61.88       32.20     10.14 o 
  -9  -1   1      429.40      454.22     47.59 o 
  -8  -1   1      733.76      640.29     44.66 o 
  -7  -1   1      118.02      102.79     21.15 o 
  -6  -1   1      195.85      251.15     27.73 o 
  -5  -1   1        2.96       30.59     15.91 o 
  -2  -1   1     6508.26     5588.84    367.79 o 
   3  -1   1     4420.24     3570.42    159.12 o 
   7  -1   1       77.23       98.43     25.46 o 
   8  -1   1      297.47      311.70     36.99 o 
   9  -1   1      651.81      506.21    169.04 o 
  10  -1   1      456.73      476.70     58.32 o 
  11  -1   1        0.58       18.03     22.12 o 
  12  -1   1       16.60       29.56     25.38 o 
 -12   0   1      189.40      185.52     41.36 o 
 -11   0   1       43.12       94.48     38.60 o 
 -10   0   1       94.22       50.55     49.41 o 
  -8   0   1      678.87      770.04     58.31 o 
  -7   0   1      516.82      514.87     46.18 o 
  -6   0   1      869.97     1022.78     52.43 o 
  -5   0   1      709.81      567.03     46.64 o 
  -4   0   1       21.35       10.97      6.43 o 
  -3   0   1        9.59       10.40      9.04 o 
  -2   0   1      218.49      146.62     35.90 o 
   3   0   1      144.80       46.62     60.30 o 
   4   0   1       91.55      141.82     22.94 o 
   7   0   1       25.79       25.55     17.56 o 
   8   0   1     1106.46     1104.42    152.39 o 
   9   0   1      580.05       62.58    286.29 o 
  10   0   1      363.64      298.03     39.39 o 
  11   0   1       48.33       57.74     15.18 o 
  12   0   1      131.33      135.53     65.38 o 
 -12   1   1      110.77       80.28     41.35 o 
 -11   1   1      173.17      264.06     55.53 o 
 -10   1   1       14.12        7.53     25.44 o 
  -9   1   1        6.29       14.85     11.27 o 
  -7   1   1      697.87      762.37     48.71 o 
  -6   1   1     1863.09     1830.98     90.36 o 
  -5   1   1     3576.54     3981.61    142.06 o 
  -4   1   1     1092.01     1095.16     73.58 o 
  -3   1   1      742.98      611.73     88.96 o 
  -2   1   1     1422.35     1809.85     61.49 o 
  -1   1   1     1385.67     1245.76     94.00 o 
   3   1   1     9068.85     8357.32    304.69 o 
   4   1   1        0.33        9.50      9.77 o 
   5   1   1     3077.41     3682.67    231.06 o 
   6   1   1       46.33       20.34     13.73 o 
   7   1   1      296.75      200.02     50.03 o 
   8   1   1       97.37      150.18     35.53 o 
   9   1   1      449.28      428.26     62.54 o 
  10   1   1      608.94      575.09    110.78 o 
  11   1   1       24.32       26.15     25.29 o 
  12   1   1      118.02       95.19     20.65 o 
 -11   2   1      181.52      169.34     56.42 o 
 -10   2   1      324.30      320.66     57.25 o 
  -9   2   1        0.59      -11.05     13.55 o 
  -8   2   1       41.31       46.41     15.66 o 
  -6   2   1      646.22      808.38     37.61 o 
  -5   2   1      724.63      571.22     28.46 o 
  -3   2   1      241.56      137.14     31.76 o 
  -2   2   1     5209.35     5481.40    189.94 o 
  -1   2   1     1100.93      980.64     55.93 o 
   4   2   1        2.32       41.24     13.76 o 
   5   2   1       80.41       94.25     16.64 o 
   6   2   1       31.28       29.81      8.85 o 
   7   2   1       55.44       55.94     17.76 o 
   8   2   1       69.74       92.28     20.26 o 
   9   2   1      137.37      149.54     32.30 o 
  10   2   1      189.66       93.06     32.60 o 
  11   2   1       30.28      -15.02     26.39 o 
  12   2   1        0.40       37.99     25.66 o 
 -11   3   1        0.02       50.02     22.38 o 
 -10   3   1       35.37       57.62     68.36 o 
  -9   3   1       40.65       41.35     69.86 o 
  -8   3   1       12.90       -0.93     49.56 o 
  -7   3   1       16.88       17.13      6.78 o 
  -4   3   1      630.45      480.28     32.84 o 
  -3   3   1     1878.11     2239.14    122.47 o 
  -2   3   1      210.24      159.70     18.23 o 
  -1   3   1        4.09       -1.72     14.65 o 
   0   3   1      357.91      405.73     27.56 o 
   3   3   1     5109.88     4312.29    181.05 o 
   4   3   1     1742.19     2451.13     68.22 o 
   5   3   1      284.65      391.42     37.44 o 
   6   3   1        5.11       17.36     21.33 o 
   7   3   1     2150.48     2575.83     90.34 o 
   8   3   1      413.98      396.13     48.80 o 
   9   3   1       23.41       37.60     15.83 o 
  10   3   1       59.22       77.94     25.48 o 
  11   3   1      611.67      698.16     87.47 o 
  12   3   1       26.99        5.77     17.59 o 
  13   3   1        4.21       36.35     24.03 o 
 -10   4   1       38.96       74.94     22.02 o 
  -9   4   1      126.85       55.72     71.65 o 
  -8   4   1      106.53      124.87     41.73 o 
  -7   4   1        0.42       12.23     60.60 o 
  -6   4   1      478.11      471.06     65.73 o 
  -5   4   1        0.14       50.74     31.81 o 
  -4   4   1      564.61      745.31    150.06 o 
  -2   4   1       12.32       90.22     82.54 o 
  -1   4   1     3621.26     3519.97    277.59 o 
   0   4   1        1.35       48.83     32.61 o 
   1   4   1      137.92      139.10     18.54 o 
   2   4   1        7.26        2.84     34.93 o 
   3   4   1      338.24      371.00     22.92 o 
   4   4   1     1871.10     1755.44     55.52 o 
   5   4   1       23.56       50.50     21.59 o 
   7   4   1     3289.77     3580.11    147.03 o 
   8   4   1     1299.18     1452.22     92.70 o 
   9   4   1      870.94      920.93    143.29 o 
  10   4   1      236.87      241.57     65.98 o 
  11   4   1       53.24       39.22     14.48 o 
  12   4   1       27.15       18.08     34.78 o 
  13   4   1        8.56       55.23     40.90 o 
 -10   5   1        0.78       15.16     31.05 o 
  -9   5   1        3.79       45.85     26.91 o 
  -8   5   1       44.26       31.52     36.67 o 
  -7   5   1       20.89       50.27     21.29 o 
  -6   5   1      724.21      748.10    130.76 o 
  -5   5   1        0.07       42.05     20.26 o 
  -4   5   1       23.00       -7.71     31.96 o 
  -3   5   1        0.84      -18.73     36.27 o 
  -2   5   1       46.27       76.43     62.24 o 
  -1   5   1      199.31      151.70     49.05 o 
   1   5   1      913.21      694.13     41.64 o 
   2   5   1        7.41      -20.28     20.28 o 
   3   5   1       21.36       25.56     13.54 o 
   4   5   1      298.45      441.52     38.56 o 
   5   5   1     2609.54     2389.39     77.81 o 
   6   5   1      486.96      649.91     29.73 o 
   7   5   1     1015.25     1072.77     60.66 o 
   8   5   1      279.88      325.85     34.58 o 
   9   5   1      316.20      339.18     70.75 o 
  10   5   1      515.71      648.41     80.90 o 
  11   5   1       90.35       60.33     14.43 o 
  12   5   1       56.35       51.66     25.23 o 
  13   5   1        1.24       42.49     17.09 o 
  -9   6   1       23.59       39.83     24.60 o 
  -8   6   1        1.87        7.06     85.08 o 
  -7   6   1       31.27       61.10     28.80 o 
  -6   6   1      599.29      713.84     85.25 o 
  -5   6   1     1321.23     1479.71    103.95 o 
  -4   6   1        3.28       -1.69     32.52 o 
  -3   6   1      190.89      242.72     49.20 o 
  -2   6   1      142.12      116.91     32.08 o 
  -1   6   1        0.84       12.84     10.69 o 
   1   6   1      935.60      558.46    131.95 o 
   3   6   1      372.54      372.78     49.04 o 
   4   6   1      128.07       82.60     38.51 o 
   5   6   1       93.57       99.45     21.00 o 
   6   6   1      136.80      121.47     23.31 o 
   7   6   1      508.40      651.23     35.67 o 
   8   6   1      165.03      134.01     38.55 o 
   9   6   1       74.02       86.61     19.98 o 
  10   6   1       14.15        5.45      6.97 o 
  11   6   1        3.25      -25.49     25.49 o 
  12   6   1       16.85       37.73     23.49 o 
  13   6   1        1.57       39.28     24.39 o 
  -8   7   1        2.89        7.58     39.90 o 
  -7   7   1      171.06      170.65     61.85 o 
  -6   7   1      949.68     1054.41     94.74 o 
  -5   7   1      559.64      633.62     95.58 o 
  -4   7   1      552.56      531.15     64.83 o 
  -3   7   1        4.83      -22.03     34.07 o 
  -2   7   1       85.13       72.89     31.75 o 
  -1   7   1       15.26       24.41      9.59 o 
   0   7   1        5.38       23.45     34.30 o 
   1   7   1       25.60       19.54     27.55 o 
   2   7   1       73.34       72.60     28.55 o 
   3   7   1     1013.08      954.58     40.69 o 
   4   7   1      171.93      209.50     39.34 o 
   5   7   1       66.44       56.45     20.15 o 
   6   7   1        0.45       14.76     13.64 o 
   7   7   1      363.09      360.20     86.28 o 
   8   7   1      403.55      535.26     54.32 o 
   9   7   1      222.66      196.67     36.57 o 
  11   7   1       19.57       16.72     45.38 o 
  12   7   1      130.42       79.68     71.65 o 
  13   7   1        2.70       74.01     29.26 o 
  -7   8   1      106.84      144.82     55.38 o 
  -6   8   1      724.84      810.79    137.00 o 
  -5   8   1      479.42      463.44    106.82 o 
  -4   8   1      239.31      341.46     93.54 o 
  -3   8   1        6.88       28.22     40.45 o 
  -2   8   1       17.82      -26.46     38.21 o 
  -1   8   1      288.28      341.68     62.62 o 
   0   8   1      784.56      778.72     61.76 o 
   1   8   1      602.82      956.00     82.26 o 
   2   8   1      804.57      633.17     53.28 o 
   4   8   1     1565.12     1747.14     77.70 o 
   5   8   1       69.07      152.82     23.84 o 
   6   8   1       30.18        9.47     25.42 o 
   7   8   1      418.93      335.64     34.58 o 
   8   8   1       45.44       91.39     22.54 o 
   9   8   1       65.31       44.15     59.86 o 
  10   8   1       55.35       66.38     48.66 o 
  11   8   1      128.77       65.73     83.44 o 
  12   8   1        3.15       14.13     28.14 o 
  -7   9   1        6.95       28.28     29.15 o 
  -6   9   1       66.06       69.81     37.63 o 
  -5   9   1       17.52       43.85     45.60 o 
  -4   9   1       87.58       79.06     74.33 o 
  -3   9   1      353.26      477.85     71.73 o 
  -2   9   1       54.04       66.34     32.63 o 
  -1   9   1       34.92       71.38     38.21 o 
   0   9   1       56.86       38.79     33.43 o 
   1   9   1       58.72       27.83     17.58 o 
   2   9   1      177.92      110.84     81.35 o 
   3   9   1      177.88      108.98     36.94 o 
   4   9   1      936.69     1204.32     74.90 o 
   5   9   1      383.71      345.39     46.80 o 
   6   9   1       80.57       29.93     18.12 o 
   7   9   1      286.85      239.56     33.71 o 
   8   9   1       92.78      139.90     42.52 o 
   9   9   1        2.21       66.59     33.63 o 
  10   9   1       19.10       14.86     27.30 o 
  11   9   1      163.32      133.09     40.45 o 
  12   9   1       29.07       35.30     30.75 o 
  -5  10   1       47.13       31.91     35.80 o 
  -4  10   1       43.50      121.07     45.06 o 
  -3  10   1       17.07      -38.22     38.22 o 
  -2  10   1      423.79      465.22     68.16 o 
  -1  10   1       92.37       39.93     38.15 o 
   0  10   1      108.04      119.10     42.23 o 
   1  10   1        1.43      -14.75     34.57 o 
   2  10   1        2.07       27.90     14.46 o 
   4  10   1      420.67      395.65     50.88 o 
   5  10   1       41.06       33.21     26.30 o 
   6  10   1        3.68       -2.00     20.10 o 
   7  10   1      370.86      334.06     41.64 o 
   8  10   1      180.99      180.70     32.23 o 
   9  10   1      104.66       96.35     60.30 o 
  10  10   1       27.87       12.05     24.40 o 
  11  10   1       53.67       13.46     40.90 o 
  12  10   1       27.07       26.02     63.44 o 
  -4  11   1       13.79       30.07     41.51 o 
  -3  11   1        9.19       47.17     43.52 o 
  -2  11   1      315.11      350.91     75.98 o 
  -1  11   1      109.19       86.02     46.11 o 
   0  11   1        8.58       28.66     26.17 o 
   1  11   1       30.31       47.10     19.75 o 
   2  11   1      207.07      229.83     42.93 o 
   3  11   1      155.07       46.14     58.51 o 
   4  11   1      332.18      291.91     69.09 o 
   5  11   1      265.40      183.36     56.91 o 
   6  11   1      179.86      184.36     48.66 o 
   7  11   1      229.87      325.70     69.56 o 
   9  11   1      244.88      172.02     89.26 o 
  10  11   1       82.47       17.10    110.61 o 
  11  11   1       72.91       34.94     37.91 o 
  -3  12   1        0.55       59.34     30.02 o 
  -2  12   1       13.09      -13.02     38.64 o 
  -1  12   1      281.41      421.03    190.31 o 
   0  12   1      110.89      134.74     54.35 o 
   1  12   1       47.48       23.66     21.04 o 
   2  12   1       69.07       75.06     33.98 o 
   3  12   1       62.31      100.91     37.98 o 
   4  12   1       21.88       22.97     18.57 o 
   5  12   1       14.44       29.86     15.67 o 
   6  12   1       63.10       29.92     23.35 o 
   7  12   1      300.53      275.49     61.05 o 
   8  12   1        1.20      -29.94     29.94 o 
   9  12   1        0.22       32.74     41.05 o 
  10  12   1        5.07       21.17     29.75 o 
  -1  13   1       83.70       64.03     42.28 o 
   0  13   1       42.88       35.72     40.90 o 
   1  13   1       33.82      106.25     41.09 o 
   2  13   1       13.08       -6.72     27.23 o 
   3  13   1        7.48       37.78     34.83 o 
   4  13   1        0.21       38.51     16.26 o 
   5  13   1       22.77       17.59     19.59 o 
   6  13   1       25.83       47.03     22.69 o 
   7  13   1        4.34       30.15     29.85 o 
   8  13   1       86.37       27.03     61.95 o 
   9  13   1       44.37       37.74     37.61 o 
   2  14   1       45.03      117.64     39.27 o 
   3  14   1       28.06       80.97     46.89 o 
   4  14   1       53.95       39.91     13.89 o 
   5  14   1       63.71       39.09     14.59 o 
   6  14   1       40.52       23.91     25.41 o 
   7  14   1       20.09       57.00     27.25 o 
  -5 -14   2        6.49       18.14     21.69 o 
  -4 -14   2        0.26        9.87     30.90 o 
  -8 -13   2       14.70       43.16     19.43 o 
  -7 -13   2        0.13      -22.63     22.63 o 
  -6 -13   2        0.25        1.78     26.02 o 
  -5 -13   2       31.98       62.22     22.54 o 
  -4 -13   2        9.12       37.70     21.98 o 
  -3 -13   2        1.87       13.35     18.16 o 
  -2 -13   2        0.01      -18.52     70.30 o 
  -1 -13   2        2.97        1.51     34.51 o 
   0 -13   2       46.73       95.54     50.90 o 
  -9 -12   2      102.18      140.09     44.84 o 
  -8 -12   2       54.67       72.24     62.09 o 
  -7 -12   2      329.65      330.14     39.72 o 
  -6 -12   2      186.45      190.62     33.88 o 
  -5 -12   2      231.39      210.13     39.50 o 
  -4 -12   2        9.89       19.91     22.21 o 
  -3 -12   2       63.28       30.78     59.56 o 
  -2 -12   2      238.63      122.08     88.10 o 
  -1 -12   2       30.41       37.15     24.53 o 
   0 -12   2      128.98      111.64     47.09 o 
   1 -12   2        6.13       40.25     27.53 o 
   2 -12   2       11.77       83.05     56.92 o 
 -10 -11   2       16.07        1.49     24.38 o 
  -9 -11   2       42.06       35.36     24.84 o 
  -8 -11   2      127.39      145.99     30.33 o 
  -7 -11   2      150.86      184.44     33.54 o 
  -6 -11   2      260.79      229.61     44.27 o 
  -5 -11   2      142.81      209.03     34.75 o 
  -4 -11   2       54.15       24.41     20.52 o 
  -3 -11   2        1.51        3.28     20.48 o 
  -2 -11   2      250.08      247.07     47.26 o 
  -1 -11   2       35.87       28.57     54.93 o 
   0 -11   2        4.75       22.04     36.94 o 
   1 -11   2      163.49      147.47     57.59 o 
   2 -11   2       17.09      100.63     54.11 o 
   3 -11   2       12.14      116.85     58.51 o 
   4 -11   2        2.29       91.52     51.81 o 
 -11 -10   2       21.04       -1.54     21.10 o 
 -10 -10   2        5.73        4.30     12.92 o 
  -9 -10   2       19.74       21.72     23.33 o 
  -8 -10   2        2.41       24.34     19.14 o 
  -7 -10   2        0.85      -16.33     18.91 o 
  -6 -10   2      191.94      226.15     33.14 o 
  -5 -10   2     1001.44      907.70     67.17 o 
  -4 -10   2       10.95       35.49     22.24 o 
  -3 -10   2        4.17       16.62     20.52 o 
  -2 -10   2      266.13      313.03     32.62 o 
  -1 -10   2      194.65      189.07     47.38 o 
   0 -10   2        0.69       44.75     32.52 o 
   1 -10   2      141.45      195.33     71.20 o 
   2 -10   2     1235.54     1339.47    107.32 o 
   3 -10   2      557.66      588.43    106.12 o 
   4 -10   2      176.40      216.82     54.19 o 
   5 -10   2       47.07       24.14     47.82 o 
 -12  -9   2        6.17       36.27     35.97 o 
 -11  -9   2       11.14       42.95     75.68 o 
 -10  -9   2       75.96       19.80     38.81 o 
  -9  -9   2       23.47       21.02     18.89 o 
  -8  -9   2       25.79       26.57     18.27 o 
  -7  -9   2        8.66       36.43     20.00 o 
  -6  -9   2      322.18      351.16     34.87 o 
  -5  -9   2      970.24     1030.37     54.39 o 
  -4  -9   2       23.32      -13.36     34.00 o 
  -3  -9   2      110.29       80.96     20.05 o 
  -2  -9   2      348.94      309.08     37.09 o 
  -1  -9   2      139.79      204.47     28.61 o 
   0  -9   2      275.78      224.42     54.90 o 
   1  -9   2      118.18      171.18     60.37 o 
   2  -9   2      618.07      719.17     92.10 o 
   3  -9   2      864.21      881.75     94.98 o 
   4  -9   2      270.81      286.33     56.87 o 
   5  -9   2       44.54       20.57    129.86 o 
   6  -9   2       10.62       38.36     30.95 o 
 -12  -8   2       29.01       37.82     35.67 o 
 -11  -8   2       61.32       75.96     33.31 o 
 -10  -8   2      178.00      209.34     31.00 o 
  -9  -8   2      353.81      321.00     43.29 o 
  -8  -8   2      309.29      285.02     30.17 o 
  -7  -8   2       27.45       35.41     18.71 o 
  -6  -8   2       14.03       36.88     24.31 o 
  -5  -8   2       45.48       59.13     21.30 o 
  -4  -8   2       12.80       18.14     19.57 o 
  -3  -8   2      201.73      261.14     56.94 o 
  -2  -8   2        0.38       40.20     32.41 o 
  -1  -8   2       12.85        0.30     15.22 o 
   0  -8   2       12.85       27.70     17.82 o 
   1  -8   2        9.91       18.30     24.75 o 
   2  -8   2       45.16       52.39     34.29 o 
   3  -8   2      604.29      597.54     88.66 o 
   4  -8   2      545.75      657.70     79.52 o 
   5  -8   2      103.09      120.61     56.76 o 
   6  -8   2       41.46       22.98     35.22 o 
   7  -8   2        0.90       38.88     35.36 o 
 -12  -7   2      175.45      213.66     64.39 o 
 -11  -7   2       70.94       42.34     14.96 o 
 -10  -7   2      268.67      317.55     49.27 o 
  -9  -7   2      154.77      144.81     27.63 o 
  -8  -7   2      499.52      509.90     46.53 o 
  -7  -7   2       94.58      148.58     27.83 o 
  -6  -7   2       75.83       42.76     15.14 o 
  -5  -7   2      496.23      696.07     49.45 o 
  -4  -7   2       27.39       17.61     15.53 o 
  -3  -7   2        8.42       17.86     17.66 o 
  -2  -7   2     1469.69     1337.82     52.59 o 
  -1  -7   2      437.97      408.93     48.99 o 
   0  -7   2     1363.32     1905.99     74.33 o 
   1  -7   2      928.91      713.73    102.04 o 
   2  -7   2      223.15      139.25     35.63 o 
   3  -7   2      104.33       62.77     46.42 o 
   4  -7   2      418.98      363.42     41.17 o 
   5  -7   2       30.62       12.39     24.79 o 
   6  -7   2       41.73       60.16     63.59 o 
   7  -7   2        0.23      -18.23     38.70 o 
   8  -7   2        5.78       34.75     27.50 o 
 -12  -6   2      116.01       83.60     30.75 o 
 -11  -6   2      222.65      247.02     41.39 o 
 -10  -6   2       86.28       80.03     20.94 o 
  -9  -6   2       10.69       45.95     16.19 o 
  -8  -6   2      115.36      175.36     28.77 o 
  -7  -6   2      711.34      782.20     39.36 o 
  -6  -6   2      850.96     1069.51     47.84 o 
  -5  -6   2     1817.92     1644.26     62.07 o 
  -3  -6   2     2029.55     1679.21     74.51 o 
  -2  -6   2      115.69      158.33     26.03 o 
  -1  -6   2     1770.19     1959.06    144.79 o 
   0  -6   2    12325.73    14270.19    493.85 o 
   1  -6   2     3749.65     5245.18    160.01 o 
   2  -6   2      247.71      179.52     46.21 o 
   3  -6   2       18.45      -26.30     26.30 o 
   4  -6   2       30.60        6.84     22.00 o 
   5  -6   2       28.42       43.64     32.76 o 
   6  -6   2        1.08       40.19     28.37 o 
   7  -6   2        3.68       57.87     29.62 o 
   8  -6   2      134.81      168.17     35.54 o 
   9  -6   2      126.98      185.92     45.35 o 
 -12  -5   2       59.92       25.08     46.27 o 
 -11  -5   2       64.24       77.18     18.63 o 
 -10  -5   2      152.35      140.02     29.34 o 
  -9  -5   2       19.83       14.90     14.02 o 
  -8  -5   2       63.66      111.47     19.05 o 
  -7  -5   2      842.29      896.28     66.44 o 
  -6  -5   2     1019.61      959.69     66.76 o 
  -5  -5   2     1307.32     1606.20     57.80 o 
  -3  -5   2       49.36       10.32     15.80 o 
  -2  -5   2     4165.76     4137.96    179.21 o 
  -1  -5   2     1471.64     1561.58     89.30 o 
   0  -5   2     3092.35     3853.20    211.08 o 
   1  -5   2      833.62      692.52    143.42 o 
   2  -5   2      600.35      513.69     97.61 o 
   3  -5   2      339.75      345.80     41.51 o 
   4  -5   2        4.43      -22.54     43.59 o 
   5  -5   2       43.30       25.23     26.83 o 
   6  -5   2      124.25      138.95     32.97 o 
   7  -5   2       96.33       42.56     58.06 o 
   8  -5   2       72.98      111.97     36.55 o 
   9  -5   2      245.50      316.56     51.71 o 
  10  -5   2       57.13       31.22     97.47 o 
 -12  -4   2       55.35       73.51     21.59 o 
 -11  -4   2      142.99      123.22     31.32 o 
 -10  -4   2        0.03       -6.51     15.49 o 
  -9  -4   2       42.83       57.28     24.99 o 
  -8  -4   2        1.20       15.80     14.52 o 
  -7  -4   2       68.62       97.65     21.74 o 
  -6  -4   2      155.25      200.60     28.35 o 
  -5  -4   2     1736.94     1936.84     82.67 o 
  -4  -4   2      372.26      472.87     45.30 o 
  -3  -4   2     1299.57      936.77     66.22 o 
  -2  -4   2      249.07      468.45     83.61 o 
  -1  -4   2     1890.25     1846.71     99.71 o 
   0  -4   2      522.88      405.63     37.28 o 
   1  -4   2      970.60      861.30     54.90 o 
   2  -4   2     2729.21     2789.72    127.77 o 
   3  -4   2      499.79      428.40     42.92 o 
   4  -4   2      936.37      727.95    241.51 o 
   5  -4   2     1588.12     1918.70     94.53 o 
   6  -4   2      659.75      796.11     79.05 o 
   7  -4   2        8.46       -9.26     43.14 o 
   8  -4   2      773.53      762.00     87.87 o 
   9  -4   2      255.47      166.44     50.77 o 
  10  -4   2       68.77       96.83     35.68 o 
 -12  -3   2       95.96       65.54     17.39 o 
 -11  -3   2       85.50       80.83     17.10 o 
 -10  -3   2       75.29       57.71     22.14 o 
  -9  -3   2      190.98      172.16     39.73 o 
  -8  -3   2      511.87      475.10     43.20 o 
  -7  -3   2       63.28       25.50     12.02 o 
  -6  -3   2       26.55       22.79     10.13 o 
  -5  -3   2     1503.06     1488.24     73.01 o 
  -4  -3   2     1031.97     1024.61     61.78 o 
  -3  -3   2     6925.73     7634.29    259.51 o 
  -2  -3   2     2715.36     2328.81    103.01 o 
  -1  -3   2    20234.76    21633.09    534.54 o 
   0  -3   2    27990.35    33507.04    617.02 o 
   2  -3   2     8199.24     7451.02    236.44 o 
   3  -3   2     5976.98     6651.98    701.25 o 
   4  -3   2      233.26      217.29     31.77 o 
   5  -3   2        9.49       11.55      9.10 o 
   6  -3   2        9.42       26.92     12.89 o 
   7  -3   2       13.31       27.30     13.78 o 
   8  -3   2       64.41       91.63     26.91 o 
   9  -3   2      700.40      711.61     79.81 o 
  10  -3   2      302.51      278.73     42.36 o 
  11  -3   2       57.02       37.68     24.59 o 
 -12  -2   2       23.06        9.85     16.92 o 
 -11  -2   2      383.65      411.82     61.80 o 
 -10  -2   2      447.45      461.38     43.60 o 
  -9  -2   2      474.63      494.47     69.78 o 
  -8  -2   2       71.44      140.02     24.62 o 
  -7  -2   2     2288.61     2298.89     74.73 o 
  -6  -2   2       49.40       66.40     16.37 o 
  -5  -2   2     1215.29      967.88     43.59 o 
  -4  -2   2     2688.63     3355.87     94.09 o 
  -3  -2   2     8797.16     8997.21    152.54 o 
  -2  -2   2    31676.46    33654.90    615.11 o 
  -1  -2   2     7245.37     6465.38    123.75 o 
   0  -2   2     2543.90     1864.65    106.40 o 
   3  -2   2      177.12      268.43     29.55 o 
   4  -2   2     3427.28     4277.62    206.45 o 
   5  -2   2       20.51        4.05      9.12 o 
   6  -2   2      193.46      260.74     28.61 o 
   7  -2   2       24.93       35.99     34.18 o 
   8  -2   2       69.31       29.69     17.76 o 
   9  -2   2       12.44       20.72     24.11 o 
  10  -2   2      296.52      262.94     45.08 o 
  11  -2   2       76.57       66.61     49.26 o 
 -12  -1   2       55.84       36.08     25.69 o 
 -11  -1   2      266.36      141.20     78.66 o 
 -10  -1   2      961.46     1127.44     62.70 o 
  -9  -1   2       83.35       97.03     21.78 o 
  -8  -1   2      251.44      191.08     26.76 o 
  -7  -1   2      740.20      832.26     54.93 o 
  -6  -1   2     3380.77     3341.05    109.64 o 
  -5  -1   2      396.75      568.29     40.39 o 
  -2  -1   2    13692.19    15450.64    282.19 o 
  -1  -1   2     4895.79     4285.79    127.76 o 
   1  -1   2     3018.53     4145.94    173.30 o 
   2  -1   2     1337.37      940.30     51.92 o 
   3  -1   2      377.04      272.53     35.91 o 
   4  -1   2      421.12      341.01     33.82 o 
   5  -1   2      121.53      206.52     30.88 o 
   6  -1   2      236.38      225.07     28.72 o 
   7  -1   2      137.36      177.92     26.18 o 
   8  -1   2       16.68       10.76     15.83 o 
   9  -1   2       25.47       30.81     16.48 o 
  10  -1   2      145.68      115.22     38.55 o 
  11  -1   2       91.80      101.62     53.44 o 
  12  -1   2       27.79       80.60     51.35 o 
 -12   0   2        0.08       40.74     21.02 o 
 -11   0   2       93.50      130.44     42.79 o 
 -10   0   2      231.44      240.77     29.68 o 
  -9   0   2       73.46       39.00     22.30 o 
  -8   0   2        9.99       20.38     13.43 o 
  -7   0   2        7.44       42.33     23.72 o 
  -6   0   2      292.85      441.51     33.32 o 
  -5   0   2     1642.49     1443.98     76.56 o 
  -2   0   2     1503.65     1737.69    128.37 o 
   1   0   2     3294.23     3271.06     67.57 o 
   2   0   2     1012.41      998.24    113.58 o 
   3   0   2     2062.96     2379.29     69.30 o 
   4   0   2     1803.00     1230.28    116.65 o 
   5   0   2     1080.92      979.91     44.77 o 
   6   0   2      252.44      216.77     39.84 o 
   7   0   2      331.45      481.14     56.06 o 
   8   0   2       43.57       30.48     27.51 o 
   9   0   2       72.00       51.36     15.80 o 
  10   0   2        0.03       25.25     14.81 o 
  11   0   2       12.84        0.29     19.84 o 
  12   0   2        8.30       52.92     23.87 o 
 -12   1   2        1.25      -13.87     29.11 o 
 -11   1   2        5.35       15.71     29.79 o 
 -10   1   2      160.80      193.28     43.42 o 
  -9   1   2        0.13        1.13     16.10 o 
  -8   1   2      107.52       83.51     19.16 o 
  -7   1   2      110.01      134.86     21.77 o 
  -6   1   2      186.25      124.95     22.80 o 
  -5   1   2       16.33        8.98      8.59 o 
  -4   1   2     4940.32     4725.25    137.89 o 
  -3   1   2      193.45      160.92    126.88 o 
  -2   1   2     3537.93     3571.62    159.12 o 
  -1   1   2       34.18       45.31     25.16 o 
   0   1   2     4508.79     4234.19     83.72 o 
   2   1   2      390.90      245.47     22.24 o 
   3   1   2     4791.74     5301.20    147.16 o 
   4   1   2       34.01       58.53     20.75 o 
   5   1   2      278.40      448.01     52.44 o 
   6   1   2      125.11       83.58     34.27 o 
  10   1   2      660.27      506.38    109.59 o 
  11   1   2      386.89      365.42     70.01 o 
  12   1   2        0.16       14.79     12.91 o 
 -11   2   2      191.39      186.22     61.23 o 
 -10   2   2        0.51       14.89     26.60 o 
  -9   2   2       74.87       18.49     24.78 o 
  -8   2   2      101.83      171.85     36.70 o 
  -7   2   2       80.69      121.84     17.04 o 
  -6   2   2      115.05       99.19     18.49 o 
  -5   2   2      533.98      493.65     42.46 o 
  -4   2   2     1032.16     1037.94     67.28 o 
  -3   2   2      278.66      400.56     42.59 o 
  -2   2   2       55.26       37.82     19.47 o 
  -1   2   2      100.72       71.47     21.69 o 
   0   2   2       36.18       41.52     17.46 o 
   3   2   2      156.87      203.31     15.77 o 
   4   2   2      669.97      630.94     39.37 o 
   5   2   2      153.22      139.19     25.62 o 
   6   2   2      987.38      835.77     90.13 o 
   7   2   2      335.51      424.36     58.09 o 
   9   2   2      169.95      224.53     38.55 o 
  10   2   2      836.06      835.75    110.50 o 
  11   2   2      307.64      288.07     39.12 o 
  12   2   2        4.22       27.82     20.04 o 
 -11   3   2      233.19      218.76     56.77 o 
 -10   3   2      294.95      312.93     57.01 o 
  -9   3   2        6.72       49.06     29.06 o 
  -8   3   2       95.66      116.98     40.60 o 
  -7   3   2        0.42       27.13     16.80 o 
  -6   3   2      317.11      255.93     37.62 o 
  -5   3   2      280.66      413.94     34.37 o 
  -3   3   2      604.09      472.30     40.68 o 
  -2   3   2      118.08      168.68     21.39 o 
  -1   3   2     1753.29     1420.42     77.24 o 
   0   3   2     4541.53     5904.19    188.75 o 
   2   3   2     8314.51     7268.76    168.13 o 
   3   3   2        3.27        9.46      5.95 o 
   4   3   2     4091.34     4120.54    146.41 o 
   5   3   2      511.57      627.27     48.40 o 
   6   3   2      734.92      831.89     80.28 o 
   7   3   2     1645.31     1575.56    100.92 o 
   8   3   2      328.07      335.49     35.59 o 
   9   3   2     1467.88     1303.35     91.50 o 
  10   3   2       84.47       92.30     38.66 o 
  11   3   2       93.36       65.92     34.14 o 
  12   3   2       25.53       23.15     32.20 o 
  13   3   2      156.29      204.79     47.66 o 
 -10   4   2      103.33       84.33     26.32 o 
  -9   4   2      144.95      204.63     89.11 o 
  -8   4   2      185.28      269.73     42.37 o 
  -7   4   2        2.16       48.49     15.68 o 
  -6   4   2       14.60       32.34     21.79 o 
  -5   4   2     1771.77     1602.41    130.13 o 
  -4   4   2      322.30      434.37     19.85 o 
  -3   4   2     2166.23     2057.42     91.13 o 
  -2   4   2     1848.33     1929.31     80.39 o 
  -1   4   2       27.50       60.60     22.52 o 
   0   4   2     2860.32     2669.04     73.01 o 
   1   4   2     1497.24     1062.12     56.90 o 
   3   4   2      457.96      363.06     54.82 o 
   4   4   2      316.54      400.01     19.57 o 
   5   4   2      651.79      581.52     40.31 o 
   6   4   2      179.41      218.46     32.83 o 
   7   4   2      115.82       83.99     19.61 o 
   8   4   2       54.32       36.61     15.67 o 
   9   4   2      127.86      173.88     28.06 o 
  10   4   2      550.71      665.42    118.22 o 
  11   4   2       26.94       16.29     17.69 o 
  12   4   2        1.13       40.60     22.09 o 
  13   4   2       37.49       60.01     33.14 o 
 -10   5   2       18.67       34.81     34.61 o 
  -9   5   2       59.85        9.34     28.46 o 
  -8   5   2       64.97       33.39     21.20 o 
  -7   5   2      485.24      503.11     60.99 o 
  -6   5   2     2383.01     2711.06    179.28 o 
  -5   5   2      181.33      262.17     59.56 o 
  -4   5   2     1952.10     1957.70    105.21 o 
  -3   5   2      999.49     1253.72     94.19 o 
  -2   5   2     1441.76     1191.52    198.22 o 
  -1   5   2     2231.35     2555.19     59.23 o 
   0   5   2        7.87       15.39     18.90 o 
   1   5   2      772.60      638.42     32.82 o 
   2   5   2     2432.17     2739.02    125.38 o 
   3   5   2      349.15      261.95     30.53 o 
   5   5   2     1166.92     1356.39     60.75 o 
   6   5   2      314.77      364.79     28.78 o 
   7   5   2       59.10       36.23     15.66 o 
   8   5   2      521.39      472.10     57.86 o 
   9   5   2      647.90      551.41     71.67 o 
  10   5   2      528.58      468.99    102.40 o 
  11   5   2       84.90       61.90     27.29 o 
  12   5   2        0.47       10.92     27.41 o 
  13   5   2        0.80        1.12     22.36 o 
  -9   6   2       33.20       47.87     40.30 o 
  -8   6   2      107.01       87.77     45.33 o 
  -7   6   2       86.15      107.29     47.39 o 
  -6   6   2      294.50      249.77     45.97 o 
  -5   6   2     1806.62     2022.55    142.47 o 
  -4   6   2       23.33       37.81     18.82 o 
  -3   6   2       32.97       25.02     28.96 o 
  -2   6   2      647.97      765.34     62.49 o 
  -1   6   2     1265.95     1099.91     82.02 o 
   0   6   2     1380.31     1809.95     81.53 o 
   2   6   2        2.21       13.45     14.03 o 
   3   6   2      407.37      467.55     36.11 o 
   4   6   2      130.69       83.16     17.97 o 
   5   6   2       39.74       84.51     16.31 o 
   6   6   2     1093.10     1024.08     45.99 o 
   7   6   2        7.67       25.27      9.85 o 
   8   6   2       43.32       29.96     14.10 o 
   9   6   2        2.85        9.95     52.09 o 
  10   6   2        0.49       27.01     50.00 o 
  11   6   2       29.32       11.44     30.90 o 
  12   6   2       45.93       48.23     14.20 o 
  13   6   2        8.20       65.30     29.62 o 
  -8   7   2       22.39       12.84     52.84 o 
  -7   7   2       86.27       27.27     42.21 o 
  -6   7   2       41.59       56.97     24.00 o 
  -5   7   2        0.16       -6.81     43.73 o 
  -4   7   2     2162.28     2597.19    102.87 o 
  -3   7   2        4.19        9.63     23.74 o 
  -2   7   2       87.77       78.16     30.80 o 
  -1   7   2       37.28       83.86     20.54 o 
   0   7   2     1106.07      933.41     64.43 o 
   1   7   2      336.21      449.08     55.88 o 
   2   7   2      349.68      296.08     38.05 o 
   3   7   2     1611.43     1687.62     67.35 o 
   4   7   2     1984.85     2170.79     79.38 o 
   5   7   2      520.02      563.43     68.18 o 
   6   7   2       59.76       74.32     15.55 o 
   7   7   2      579.99      496.39     49.17 o 
   8   7   2      209.71      294.20     60.37 o 
   9   7   2      224.86      213.15     61.50 o 
  10   7   2      152.15      153.95     50.41 o 
  11   7   2       35.20       51.18     29.20 o 
  12   7   2       83.13       19.86     57.62 o 
  13   7   2      105.60       25.97     51.50 o 
  -7   8   2       29.96       73.68     30.51 o 
  -6   8   2       55.57       76.46     44.27 o 
  -5   8   2      157.36      128.55     46.24 o 
  -4   8   2        3.06       29.71     35.92 o 
  -3   8   2      289.89      306.18     59.66 o 
  -2   8   2      339.49      358.96     96.87 o 
  -1   8   2      264.55      326.71     50.57 o 
   0   8   2        6.54        9.48     15.99 o 
   1   8   2       65.53       26.42     12.77 o 
   2   8   2      313.68      415.30     81.80 o 
   3   8   2      284.34      141.01     42.09 o 
   4   8   2      692.26      684.39     74.48 o 
   5   8   2       65.07       57.24     15.31 o 
   6   8   2      299.58      194.16     38.97 o 
   7   8   2       28.47       59.83     27.20 o 
   8   8   2      149.40      147.15     43.26 o 
   9   8   2      262.27      323.31     65.68 o 
  10   8   2      313.59      358.24     84.19 o 
  11   8   2      248.21      160.64    116.43 o 
  12   8   2      108.97      131.08     45.38 o 
  -6   9   2       32.35       66.05     36.19 o 
  -5   9   2      130.67      145.09     50.66 o 
  -4   9   2        0.69       30.24     43.44 o 
  -3   9   2      119.02      191.62     51.85 o 
  -2   9   2       39.91       -6.26     26.51 o 
  -1   9   2       86.69      131.60     59.26 o 
   0   9   2       66.49       54.27     41.98 o 
   1   9   2       22.85       14.43     13.24 o 
   2   9   2        7.37       34.97     19.83 o 
   3   9   2      137.51       61.40     34.15 o 
   4   9   2       68.28       35.24     10.21 o 
   5   9   2      201.34      135.79     39.77 o 
   6   9   2        6.40        9.53     18.22 o 
   7   9   2      119.38       76.47     19.94 o 
   8   9   2       33.96       -3.10     30.08 o 
   9   9   2       49.16       49.29     27.04 o 
  10   9   2       15.53       78.31     44.48 o 
  11   9   2        3.37        8.27     25.08 o 
  12   9   2       52.80       13.61     41.20 o 
  -5  10   2       68.66       70.63     38.85 o 
  -4  10   2       45.91       50.56     48.57 o 
  -3  10   2      313.59      278.73     53.11 o 
  -2  10   2      222.20      287.64    127.02 o 
  -1  10   2      411.11      567.08     63.30 o 
   0  10   2      472.03      502.63     98.51 o 
   1  10   2      416.12      486.87     79.57 o 
   2  10   2       44.13       62.12     18.81 o 
   3  10   2      196.84       79.29     44.29 o 
   4  10   2       17.30       28.44     24.30 o 
   5  10   2       11.04       27.76     17.17 o 
   6  10   2       36.61       18.10     11.84 o 
   7  10   2        0.82        2.76     19.50 o 
   8  10   2       12.01       46.12     39.41 o 
   9  10   2      123.27       62.73     50.45 o 
  10  10   2      189.22       99.90     46.63 o 
  11  10   2        4.21        3.17     20.90 o 
  12  10   2        7.73       80.64     31.96 o 
  -4  11   2      286.14      310.00     59.80 o 
  -3  11   2      353.55      365.88     72.99 o 
  -2  11   2      230.64      275.25     67.87 o 
  -1  11   2       59.12       83.89     70.15 o 
   0  11   2      388.09      343.74     50.94 o 
   1  11   2      515.97      540.40     65.82 o 
   2  11   2      116.51      168.05     79.86 o 
   3  11   2       57.24        7.56     21.91 o 
   4  11   2       58.43       48.29     21.55 o 
   5  11   2      460.11      437.06     43.14 o 
   6  11   2       63.08       35.88     16.98 o 
   7  11   2        0.94       19.14     17.80 o 
   8  11   2       55.07       33.38     48.21 o 
   9  11   2       80.96       91.43     72.69 o 
  10  11   2        5.84       36.41     40.00 o 
  11  11   2        0.54       52.64     28.33 o 
  -3  12   2        3.85       35.88     88.51 o 
  -2  12   2       16.99       62.98     35.82 o 
  -1  12   2        3.22       16.05     38.66 o 
   0  12   2        4.91       32.25     65.83 o 
   1  12   2      295.71      212.77     58.48 o 
   2  12   2       18.61       24.45     20.20 o 
   3  12   2       24.41       55.35     34.03 o 
   4  12   2       44.45       45.35     20.92 o 
   6  12   2      158.82       20.45    112.70 o 
   7  12   2        4.22       16.27     32.52 o 
   8  12   2       61.84       92.25     38.87 o 
   9  12   2      225.79       71.15     98.52 o 
  10  12   2      163.14      110.06     37.91 o 
  -1  13   2        7.12       -4.47     44.48 o 
   0  13   2        3.05        6.70     40.60 o 
   1  13   2       70.77      123.33     55.97 o 
   2  13   2      398.93      405.12     59.78 o 
   3  13   2       76.76       95.65     38.39 o 
   4  13   2       21.93       15.29     42.09 o 
   5  13   2        7.26       54.08     20.09 o 
   6  13   2       55.98       64.93     19.57 o 
   7  13   2      266.42      161.28     84.48 o 
   8  13   2        0.41       16.53     16.70 o 
   9  13   2      172.63       86.02     85.83 o 
   2  14   2       76.22       39.11     45.08 o 
   3  14   2      278.51      286.83    105.68 o 
   4  14   2        9.21       12.35     27.39 o 
   5  14   2       13.28        0.30     44.78 o 
   6  14   2        0.33       50.72     26.42 o 
   7  14   2       37.75       40.55     27.58 o 
  -7 -13   3       10.90       -3.39     21.63 o 
  -6 -13   3       99.77       68.32     37.02 o 
  -5 -13   3      318.14      246.59     55.84 o 
  -4 -13   3      237.33      262.44     72.78 o 
  -3 -13   3      154.41      166.93     56.75 o 
  -2 -13   3      153.23      108.15     55.83 o 
  -1 -13   3      105.95      194.78     96.87 o 
   0 -13   3        2.61       17.98     45.08 o 
  -9 -12   3       83.99       93.22     28.25 o 
  -8 -12   3       38.56       56.67     23.23 o 
  -7 -12   3       60.90       78.17     41.53 o 
  -6 -12   3      144.56       75.12     27.84 o 
  -5 -12   3      422.17      425.31     41.28 o 
  -4 -12   3      122.25      137.52     35.93 o 
  -3 -12   3      211.98      231.18     38.25 o 
  -2 -12   3       98.14       57.30     36.28 o 
  -1 -12   3        5.99       17.52     27.50 o 
   0 -12   3      160.23      100.29     42.47 o 
   1 -12   3       17.54       27.55     39.11 o 
   2 -12   3       77.54       67.38     65.23 o 
 -10 -11   3        6.44       -0.60     49.26 o 
  -9 -11   3       13.72       17.69     19.80 o 
  -8 -11   3       34.65       14.63     20.83 o 
  -7 -11   3        0.08       17.85     27.49 o 
  -6 -11   3        4.04       17.76     18.71 o 
  -5 -11   3       61.05      117.03     27.30 o 
  -4 -11   3       27.51       36.49     20.35 o 
  -3 -11   3       51.75       44.93     21.18 o 
  -2 -11   3       23.61       51.07     29.90 o 
  -1 -11   3       20.11       25.27     20.67 o 
   0 -11   3       21.16       67.90     34.03 o 
   1 -11   3      198.20      177.18     58.67 o 
   2 -11   3        0.79       29.50     65.38 o 
   3 -11   3        0.79       46.22     47.17 o 
   4 -11   3       54.41       45.00     27.46 o 
 -11 -10   3        3.61       -7.76     53.74 o 
 -10 -10   3       34.35       25.99     17.05 o 
  -9 -10   3        1.57       46.68     24.15 o 
  -8 -10   3      106.69       81.14     35.02 o 
  -7 -10   3       68.80       93.20     27.65 o 
  -6 -10   3      114.09      112.91     26.37 o 
  -5 -10   3      285.91      258.75     35.28 o 
  -4 -10   3      388.62      527.30     52.23 o 
  -3 -10   3      143.68      153.46     33.58 o 
  -2 -10   3       38.55       41.70     18.58 o 
  -1 -10   3       30.31       41.65     24.80 o 
   0 -10   3      371.60      404.85     57.70 o 
   1 -10   3      424.94      441.60     95.68 o 
   2 -10   3      373.47      454.72     87.77 o 
   3 -10   3      116.59       91.06     31.65 o 
   4 -10   3        0.08      -38.45     41.33 o 
   5 -10   3        2.44       -6.00     51.80 o 
 -11  -9   3       14.09        2.99     20.06 o 
 -10  -9   3      130.97      150.51     49.85 o 
  -9  -9   3      133.98      152.77     30.69 o 
  -8  -9   3       82.73       76.97     18.87 o 
  -7  -9   3      113.27       86.86     29.91 o 
  -6  -9   3      223.45      219.62     30.74 o 
  -5  -9   3      397.80      520.53     46.06 o 
  -4  -9   3      569.55      442.33     59.41 o 
  -3  -9   3      241.24      315.69     37.66 o 
  -2  -9   3        0.49       43.74     24.02 o 
  -1  -9   3        7.69      -12.34     20.99 o 
   0  -9   3      886.78      952.06    135.32 o 
   1  -9   3     1236.32     1396.50    119.80 o 
   2  -9   3      265.90      316.84     53.59 o 
   3  -9   3      241.91      237.76     64.93 o 
   4  -9   3       28.69       80.41     53.14 o 
   5  -9   3       37.67       29.65     41.99 o 
   6  -9   3       24.12       -2.44     35.91 o 
 -12  -8   3       18.80       61.50     60.30 o 
 -11  -8   3       27.99       33.39     17.32 o 
 -10  -8   3       35.85       32.95     18.79 o 
  -9  -8   3       26.04       28.41     27.79 o 
  -8  -8   3      481.21      425.36     41.25 o 
  -7  -8   3      272.37      321.80     33.80 o 
  -6  -8   3      476.75      507.65     44.45 o 
  -5  -8   3      114.58       78.64     35.86 o 
  -4  -8   3      351.21      404.09     36.00 o 
  -3  -8   3     1294.64     1262.34    100.23 o 
  -2  -8   3     1548.31     1842.41     93.74 o 
  -1  -8   3     1146.38     1182.52     78.61 o 
   0  -8   3      486.19      629.93     66.29 o 
   1  -8   3      630.17      515.94     91.31 o 
   2  -8   3      432.70      552.06     83.76 o 
   3  -8   3       88.38       74.01     43.44 o 
   4  -8   3        2.35       -2.89     38.91 o 
   5  -8   3        7.73      131.95     94.93 o 
   6  -8   3       65.36       30.62     54.18 o 
   7  -8   3        0.08      -20.60     59.71 o 
 -12  -7   3        7.74       31.59     25.25 o 
 -11  -7   3        0.79        9.88     15.42 o 
 -10  -7   3        9.40       36.06     13.43 o 
  -9  -7   3       11.12       21.17     17.78 o 
  -8  -7   3       25.54       29.57     21.67 o 
  -7  -7   3       96.64       83.86     24.01 o 
  -6  -7   3        3.59       29.25     16.53 o 
  -5  -7   3      327.40      332.64     36.09 o 
  -4  -7   3      338.19      413.86     40.30 o 
  -3  -7   3      511.14      496.70     44.15 o 
  -2  -7   3     4042.70     4106.98    144.32 o 
  -1  -7   3     1384.78     1931.67     89.81 o 
   0  -7   3      116.85       70.87     28.67 o 
   1  -7   3       20.52       79.76     28.58 o 
   2  -7   3      375.51      305.26     41.99 o 
   3  -7   3       58.87       46.89     54.18 o 
   4  -7   3       54.31       55.65     22.36 o 
   5  -7   3       88.57      153.97     47.01 o 
   6  -7   3      263.46      288.68     89.26 o 
   7  -7   3       72.43       54.56     31.86 o 
   8  -7   3       16.55      -38.97     38.97 o 
 -12  -6   3       84.51       64.12     55.97 o 
 -11  -6   3        2.83       23.87     13.36 o 
 -10  -6   3       43.48       30.02     26.78 o 
  -9  -6   3        2.74        7.67     18.02 o 
  -8  -6   3      127.40      171.90     74.32 o 
  -7  -6   3      436.47      355.20     45.59 o 
  -6  -6   3        5.15       22.16     15.05 o 
  -5  -6   3        1.05        9.36     17.14 o 
  -4  -6   3      507.64      406.94     42.46 o 
  -3  -6   3     1858.34     2056.93     75.90 o 
  -2  -6   3      314.13      472.59     40.27 o 
   0  -6   3     5035.75     4932.15    111.82 o 
   1  -6   3      533.27      643.65    378.39 o 
   2  -6   3     1488.07     1630.59    135.94 o 
   3  -6   3      261.77      363.22     92.10 o 
   4  -6   3        1.39       42.27     29.54 o 
   5  -6   3        6.69       91.05     49.11 o 
   6  -6   3       18.39       -6.49     37.58 o 
   7  -6   3      137.38      186.56     45.17 o 
   8  -6   3      128.93       68.33     42.70 o 
   9  -6   3      238.67      242.53     42.19 o 
 -12  -5   3      186.10      175.48     42.09 o 
 -11  -5   3      418.90      399.74     75.07 o 
 -10  -5   3       87.61       70.60     16.82 o 
  -9  -5   3       19.51        1.16     16.88 o 
  -8  -5   3        1.88       45.21     14.83 o 
  -7  -5   3       53.32       92.19     17.39 o 
  -6  -5   3        1.06       22.15     13.85 o 
  -5  -5   3       94.18       52.97     16.51 o 
  -4  -5   3     1363.46     1038.94     41.18 o 
  -3  -5   3       10.13       21.05     12.06 o 
  -2  -5   3        8.35       27.62     37.40 o 
  -1  -5   3       23.16       52.73     31.36 o 
   0  -5   3        1.36       15.41     19.10 o 
   1  -5   3        9.55       11.88     16.24 o 
   2  -5   3      275.65      181.84     64.32 o 
   3  -5   3       43.01       62.84     16.36 o 
   4  -5   3      185.94      238.64     35.73 o 
   5  -5   3       16.12       42.79     39.56 o 
   6  -5   3       35.02       72.51     38.67 o 
   7  -5   3      636.77      789.13     80.54 o 
   8  -5   3      139.64      239.88     43.22 o 
   9  -5   3       99.57       97.79     55.26 o 
  10  -5   3      148.81      167.46     55.08 o 
 -12  -4   3       10.08       29.61     22.46 o 
 -11  -4   3      162.68      199.57     34.22 o 
 -10  -4   3      242.12      222.85     36.48 o 
  -9  -4   3      263.17      266.40     51.81 o 
  -8  -4   3       52.04       25.36     12.27 o 
  -7  -4   3      455.62      490.91     55.34 o 
  -6  -4   3      360.93      428.27     46.97 o 
  -5  -4   3     2100.37     1704.30     77.48 o 
  -3  -4   3       12.45       -1.56     11.73 o 
  -2  -4   3     6861.50     7877.79    325.53 o 
  -1  -4   3      919.24      829.24    217.03 o 
   0  -4   3        0.62        2.70     15.27 o 
   1  -4   3      438.87      479.89     54.71 o 
   2  -4   3        2.20       22.13     19.55 o 
   3  -4   3       36.67       71.03     15.26 o 
   4  -4   3       10.23        7.64     14.61 o 
   5  -4   3      438.77      380.85     95.85 o 
   6  -4   3        0.12       23.91     24.96 o 
   7  -4   3       64.12       85.27     18.74 o 
   8  -4   3      307.17      293.77     50.74 o 
   9  -4   3        1.62       36.50     22.97 o 
  10  -4   3      101.43      107.60     53.51 o 
 -12  -3   3       10.22       58.69     31.25 o 
 -11  -3   3       49.52       70.42     43.00 o 
 -10  -3   3        4.12       17.51     18.30 o 
  -9  -3   3       10.48       42.45     19.41 o 
  -8  -3   3       78.83       80.83     11.89 o 
  -7  -3   3        8.15       15.36     13.47 o 
  -6  -3   3      730.34      662.26     52.41 o 
  -5  -3   3      317.16      444.54     50.42 o 
  -4  -3   3     5053.05     5118.28    196.82 o 
  -3  -3   3     4459.74     5479.97    120.57 o 
  -2  -3   3      349.06      222.11     39.41 o 
  -1  -3   3        1.54        4.10     12.90 o 
   0  -3   3       23.04        1.91     11.83 o 
   1  -3   3     2026.49     2507.68     76.36 o 
   2  -3   3     2190.27     1911.36     76.81 o 
   3  -3   3     1643.98     1739.64    215.64 o 
   4  -3   3      108.64      136.11     43.14 o 
   5  -3   3       51.57       73.39     20.71 o 
   6  -3   3        5.48       26.72     28.81 o 
   7  -3   3      353.49      283.56     44.32 o 
   8  -3   3      203.22      246.37     53.55 o 
   9  -3   3       24.66        8.53     25.51 o 
  10  -3   3      129.42      143.69     38.50 o 
  11  -3   3        5.58        0.22     31.90 o 
 -12  -2   3       18.56       55.03     26.77 o 
 -11  -2   3      138.31      147.16     37.36 o 
 -10  -2   3       75.03       62.50     16.03 o 
  -9  -2   3       27.81       32.18     14.42 o 
  -8  -2   3       10.78       -9.72     18.40 o 
  -7  -2   3      208.52      291.02     31.49 o 
  -6  -2   3      295.52      277.42     41.64 o 
  -5  -2   3        6.75       26.82     17.95 o 
  -4  -2   3     1259.99     1112.20     59.86 o 
  -3  -2   3     7396.88     7820.15    135.43 o 
  -2  -2   3    27473.93    31341.29    417.23 o 
  -1  -2   3     3874.87     5044.86    143.00 o 
   0  -2   3     6229.64     4886.97     98.15 o 
   2  -2   3     2042.80     2489.58     87.71 o 
   3  -2   3     2865.65     2729.44     92.18 o 
   4  -2   3      232.04      325.55     25.97 o 
   5  -2   3       13.39       21.71     12.58 o 
   6  -2   3     1150.44     1175.86     63.02 o 
   7  -2   3      207.40      283.32     30.10 o 
   8  -2   3      271.78      257.01     39.12 o 
   9  -2   3      381.36      362.20     38.56 o 
  10  -2   3        1.62       17.15     28.18 o 
  11  -2   3       27.97       46.66     24.17 o 
 -12  -1   3       34.60       11.69     28.21 o 
 -11  -1   3        3.89       32.74     17.35 o 
 -10  -1   3       88.35       76.74     17.92 o 
  -9  -1   3       30.43       10.72     19.91 o 
  -8  -1   3       28.07       20.42     14.27 o 
  -7  -1   3       20.25       49.35     16.35 o 
  -6  -1   3      914.72     1358.34     51.17 o 
  -5  -1   3        6.55       36.25      9.45 o 
  -4  -1   3       89.56      135.95     18.17 o 
  -3  -1   3     1291.11     1452.88     74.78 o 
  -2  -1   3     2279.45     1620.41     70.58 o 
  -1  -1   3    18989.77    25244.60    581.98 o 
   1  -1   3     8075.92     6709.55    208.47 o 
   2  -1   3    18113.90    17151.62    531.14 o 
   3  -1   3      175.22      105.58     37.34 o 
   4  -1   3      334.82      296.13     24.33 o 
   5  -1   3      411.68      321.13     35.26 o 
   6  -1   3      622.93      625.75     55.86 o 
   7  -1   3     1136.70     1208.82     67.54 o 
   8  -1   3      302.78      397.07     39.31 o 
   9  -1   3      124.24      127.24     29.29 o 
  10  -1   3      205.32      372.13     50.58 o 
  11  -1   3        9.63       38.81     18.51 o 
  12  -1   3        1.50       -0.53     14.82 o 
 -12   0   3       52.10      -20.90     35.53 o 
 -11   0   3        9.40       -1.22     18.81 o 
 -10   0   3      141.85      114.30     32.11 o 
  -9   0   3       18.40       45.72     16.39 o 
  -8   0   3        0.24       -4.20     16.43 o 
  -7   0   3      660.49      526.62     55.97 o 
  -5   0   3      277.94      149.48     27.88 o 
  -4   0   3      114.23      104.18     27.79 o 
  -3   0   3     1943.11     1941.82    100.93 o 
  -2   0   3     4843.75     5835.97    184.19 o 
  -1   0   3     2163.09     1495.27    103.14 o 
   0   0   3      442.07      637.28     14.83 o 
   1   0   3     7506.86     8611.96    141.06 o 
   2   0   3     8326.05     9541.92    157.00 o 
   4   0   3       54.77       70.06     18.33 o 
   5   0   3     3561.97     3645.10    194.62 o 
   6   0   3     1982.55     2325.52     87.80 o 
   7   0   3      776.05      968.37    118.64 o 
   8   0   3      664.03      647.89     51.21 o 
   9   0   3      758.87      850.18     96.27 o 
  10   0   3      134.35      121.60     26.57 o 
  11   0   3       15.90       61.50     40.60 o 
  12   0   3       94.23       76.76     27.95 o 
 -11   1   3      104.24       49.35     19.08 o 
 -10   1   3       61.15       48.59     19.63 o 
  -9   1   3       11.66       58.30     27.49 o 
  -8   1   3      186.81      178.55     39.90 o 
  -7   1   3      243.77      237.66     30.97 o 
  -6   1   3      457.98      489.24     35.93 o 
  -5   1   3       55.71       89.99     19.74 o 
  -4   1   3       45.02       78.71     29.44 o 
  -3   1   3      114.26      131.02     39.55 o 
  -2   1   3      588.93      630.24    117.15 o 
  -1   1   3     2228.58     2401.49     87.08 o 
   2   1   3     1282.99     1376.97     59.44 o 
   3   1   3       25.48       21.89     15.35 o 
   4   1   3      152.95       90.86     33.38 o 
   5   1   3       23.78       -4.64     10.92 o 
   6   1   3      243.35      279.03     53.10 o 
   7   1   3       11.92       33.25     14.14 o 
   8   1   3      474.09      441.92     56.14 o 
   9   1   3      192.32      198.84     33.09 o 
  10   1   3      397.14      383.95     37.02 o 
  11   1   3        0.43      -17.75     17.75 o 
  12   1   3       33.53       34.15     26.99 o 
 -11   2   3      172.94      207.59     54.79 o 
 -10   2   3      184.08      201.67     50.64 o 
  -9   2   3        7.74        4.52     20.23 o 
  -8   2   3       87.67      111.08     31.89 o 
  -7   2   3      296.84      292.90     37.38 o 
  -6   2   3     1771.76     1997.65     70.69 o 
  -5   2   3      709.12      546.33     35.39 o 
  -4   2   3     2412.75     2504.03    102.23 o 
  -3   2   3     6815.31     6638.98    194.29 o 
  -2   2   3      173.54      141.98     33.45 o 
  -1   2   3     1618.60     1150.79     62.39 o 
   1   2   3     6056.19     5131.17     97.35 o 
   2   2   3     4943.43     5582.23    158.57 o 
   3   2   3     2503.27     2644.20     58.81 o 
   4   2   3     4383.82     4510.74    139.45 o 
   5   2   3      239.21      337.84     33.58 o 
   6   2   3      134.62      245.38     31.88 o 
   7   2   3       15.48       30.37     11.21 o 
   8   2   3      166.45      198.89     27.89 o 
   9   2   3       27.95       21.27     13.39 o 
  10   2   3        6.68       -2.63     27.67 o 
  11   2   3        1.35        6.83     27.10 o 
  12   2   3      116.75       51.85     28.75 o 
 -11   3   3       28.63       30.13     33.32 o 
 -10   3   3        7.98       -1.54     20.88 o 
  -9   3   3       39.26       50.70     21.94 o 
  -8   3   3       12.79       53.69     17.31 o 
  -7   3   3     1087.89     1049.13    126.20 o 
  -6   3   3      877.85      919.86     53.74 o 
  -5   3   3      152.70      104.47     29.55 o 
  -4   3   3     1326.93     1536.41    122.75 o 
  -3   3   3     1826.23     2180.52     96.90 o 
  -2   3   3     4623.83     4395.29     85.50 o 
  -1   3   3      927.54     1374.07     71.80 o 
   3   3   3      182.85      178.52     30.71 o 
   4   3   3        1.05        6.11     32.39 o 
   5   3   3       92.60       38.05     18.17 o 
   6   3   3      158.59      114.08     24.63 o 
   7   3   3      561.07      440.33     39.75 o 
   8   3   3       93.39      162.18     21.12 o 
   9   3   3      414.71      472.40     72.44 o 
  10   3   3      248.36      213.85     37.60 o 
  11   3   3        3.67       16.47     18.58 o 
  12   3   3        2.03      -15.52     22.84 o 
  13   3   3       10.42       17.23     20.64 o 
 -10   4   3       10.74       28.33     20.18 o 
  -9   4   3       38.73      103.15     48.26 o 
  -8   4   3       35.53       44.07     26.87 o 
  -7   4   3      120.16      163.14     49.44 o 
  -6   4   3      112.60       81.02     19.87 o 
  -5   4   3      482.92      563.94     88.94 o 
  -4   4   3      559.20      513.60     46.20 o 
  -3   4   3     3174.83     3646.42    129.31 o 
  -2   4   3     3934.37     4545.56    155.71 o 
  -1   4   3     2046.34     1671.91     71.00 o 
   0   4   3      641.62      900.83     63.08 o 
   3   4   3     3169.75     2826.67    112.77 o 
   4   4   3     6475.59     7973.15    273.01 o 
   5   4   3     3374.02     3533.31    124.34 o 
   6   4   3      300.57      274.15     34.10 o 
   7   4   3     2389.36     2911.03    246.47 o 
   8   4   3     2935.08     2926.55    191.05 o 
   9   4   3     1112.84     1063.71    137.83 o 
  10   4   3      121.96      113.56     32.09 o 
  11   4   3        5.18       54.26     31.20 o 
  12   4   3      240.84      213.90     51.87 o 
  13   4   3      128.46      140.55     49.91 o 
  -9   5   3        2.44       36.23     25.17 o 
  -8   5   3       74.87       83.52     36.49 o 
  -7   5   3       91.06       93.58     42.84 o 
  -6   5   3       40.80      123.84     38.38 o 
  -5   5   3       75.53       43.03     24.75 o 
  -4   5   3      196.43      327.65     52.50 o 
  -3   5   3     2486.11     2375.52    149.15 o 
  -2   5   3      300.35      355.88     52.92 o 
  -1   5   3      139.16      208.05     34.54 o 
   0   5   3     1114.86     1360.92     64.47 o 
   1   5   3      617.78      525.07     48.42 o 
   2   5   3     1505.94     1214.35     75.18 o 
   3   5   3       86.24       57.14     11.23 o 
   4   5   3     4836.79     4903.14    201.22 o 
   5   5   3     6912.90     8488.65    369.99 o 
   6   5   3      173.10      149.48     19.81 o 
   7   5   3       53.63       54.38     15.35 o 
   8   5   3      197.87      230.52     43.33 o 
   9   5   3      660.92      563.12    103.22 o 
  10   5   3      248.19      285.59     42.89 o 
  11   5   3      264.17      341.22     80.60 o 
  12   5   3        5.28        7.23     33.88 o 
  13   5   3      101.47       72.75     29.80 o 
  -9   6   3       39.37        3.26     49.85 o 
  -8   6   3      280.90      290.71     69.56 o 
  -7   6   3      453.99      471.08     85.68 o 
  -6   6   3       25.59       33.77     33.88 o 
  -5   6   3      411.29      457.73     77.74 o 
  -4   6   3      301.13      328.31     69.39 o 
  -3   6   3      975.64      969.61    159.71 o 
  -2   6   3       34.14       60.61     18.85 o 
  -1   6   3       50.31       57.53     14.42 o 
   0   6   3      171.62      189.75     31.84 o 
   1   6   3      617.44      632.38     31.63 o 
   2   6   3       94.66       67.09     21.22 o 
   3   6   3        1.29       26.60     14.36 o 
   4   6   3       18.81       -2.62      9.91 o 
   5   6   3      323.89      225.09     31.03 o 
   6   6   3     1343.16     1596.05    126.91 o 
   7   6   3      108.11      118.39     31.56 o 
   8   6   3      101.72      149.65     47.47 o 
   9   6   3       94.36      109.26     33.23 o 
  10   6   3        2.50       -7.54     20.20 o 
  11   6   3        5.69        0.29     15.30 o 
  12   6   3        5.95       28.34     28.43 o 
  13   6   3      116.26      154.34     71.35 o 
  -8   7   3      323.29      407.30    109.45 o 
  -7   7   3      470.47      502.41     74.74 o 
  -6   7   3     1225.19     1528.77    173.60 o 
  -5   7   3      209.79      251.06     57.95 o 
  -4   7   3       74.93       96.83     41.95 o 
  -3   7   3     1118.32     1218.93    111.36 o 
  -2   7   3      516.01      431.12     48.87 o 
  -1   7   3       84.83      106.67     21.36 o 
   0   7   3      685.83      528.68     66.85 o 
   1   7   3        0.60        5.40     13.72 o 
   2   7   3        2.51       10.29     14.68 o 
   3   7   3       37.83       95.45     24.89 o 
   4   7   3      468.46      480.40     36.44 o 
   5   7   3      272.93      389.84     26.54 o 
   6   7   3      218.88      142.57     19.48 o 
   7   7   3       15.58       47.56     92.54 o 
   8   7   3        2.96       67.90     38.87 o 
   9   7   3      126.18      151.44     34.45 o 
  10   7   3      492.29      579.45     73.44 o 
  11   7   3        3.32       10.84     22.36 o 
  12   7   3      172.02       76.13     49.85 o 
  13   7   3      191.62       99.01    128.82 o 
  -7   8   3      111.38       95.55     37.27 o 
  -6   8   3      161.55      150.39     51.87 o 
  -5   8   3        2.15       25.19     32.06 o 
  -4   8   3     1512.46     1812.74    135.68 o 
  -3   8   3      220.05      287.54    113.59 o 
  -2   8   3        1.08       35.94     29.62 o 
  -1   8   3       14.68        6.39     33.89 o 
   0   8   3      105.02      166.39     56.25 o 
   1   8   3     1887.47     1874.38     82.99 o 
   2   8   3       29.58       30.92     15.65 o 
   3   8   3      207.69      192.27     36.94 o 
   4   8   3     1778.83     1953.74     81.10 o 
   5   8   3     1318.76     1371.84     92.98 o 
   6   8   3       18.97        1.84      9.48 o 
   7   8   3      531.42      741.66     87.87 o 
   8   8   3      248.31      184.72     68.96 o 
   9   8   3       12.34       42.02     44.63 o 
  10   8   3        0.82       34.27     21.62 o 
  11   8   3       30.76       44.59     31.32 o 
  12   8   3        6.54       22.31     23.31 o 
  -6   9   3      112.05       78.49     33.83 o 
  -5   9   3       12.43       -0.90     43.88 o 
  -4   9   3        2.31       26.68     40.24 o 
  -3   9   3      763.05      848.49     86.99 o 
  -2   9   3       36.23      157.32     68.06 o 
  -1   9   3        7.13      -19.17     39.64 o 
   0   9   3       44.10       28.30     21.19 o 
   1   9   3      200.74      305.14     38.96 o 
   2   9   3      790.92      805.57     63.79 o 
   3   9   3      644.42      711.47     46.14 o 
   4   9   3     1142.31     1146.49     73.99 o 
   5   9   3      528.98      434.03     71.78 o 
   6   9   3      230.16      326.05     58.20 o 
   7   9   3      312.51      256.14     65.38 o 
   8   9   3        1.85       46.72     47.32 o 
   9   9   3       23.56       28.57     34.88 o 
  10   9   3        6.45       19.88     21.05 o 
  11   9   3       12.75       22.59     52.99 o 
  12   9   3        8.14       64.96     25.69 o 
  -5  10   3       69.41      104.58     51.29 o 
  -4  10   3       11.23       54.28    103.89 o 
  -3  10   3       10.61       15.86     29.83 o 
  -2  10   3       57.69       76.61     42.65 o 
  -1  10   3      142.56      150.01     48.88 o 
   0  10   3      151.02      179.95     76.57 o 
   1  10   3      218.83      218.17     60.47 o 
   2  10   3      484.69      582.65     60.39 o 
   3  10   3      749.52      604.44     74.64 o 
   4  10   3      905.86     1288.30    310.17 o 
   5  10   3      222.40      230.70     42.47 o 
   6  10   3       10.49       -9.40     13.04 o 
   7  10   3      767.73      848.72    120.61 o 
   8  10   3      144.43       85.98     47.17 o 
   9  10   3      155.41      231.36     67.47 o 
  10  10   3       38.55      137.31     57.46 o 
  11  10   3        1.86      -14.77     34.48 o 
  12  10   3      109.27       38.81     53.74 o 
  -4  11   3        4.81       28.75     32.71 o 
  -3  11   3       10.29       53.22     33.60 o 
  -2  11   3       20.20       83.57     44.70 o 
  -1  11   3       29.17       51.65     29.46 o 
   0  11   3        7.70       36.18     33.01 o 
   1  11   3       23.49       33.10     31.65 o 
   2  11   3       93.28       53.65     38.96 o 
   3  11   3      137.94      149.55     30.59 o 
   4  11   3      307.91      242.10     40.39 o 
   5  11   3      314.39      287.94     56.52 o 
   6  11   3       41.71       71.58     39.41 o 
   7  11   3       38.92       41.85     23.30 o 
   8  11   3      346.86      389.46     66.05 o 
   9  11   3      386.20      374.66     71.95 o 
  10  11   3       63.79       24.81     53.59 o 
  11  11   3       60.86       50.78     31.61 o 
  -3  12   3       97.01       86.29     45.68 o 
  -2  12   3       45.50       46.12     27.32 o 
  -1  12   3      143.04      110.58     51.55 o 
   0  12   3        7.08       32.65     31.55 o 
   1  12   3       37.06       70.86     61.50 o 
   2  12   3        6.90       30.52     20.28 o 
   3  12   3       34.45       43.49     19.70 o 
   4  12   3        8.71       15.17     19.13 o 
   5  12   3       24.76       10.05     15.43 o 
   6  12   3       29.76       11.61      9.32 o 
   7  12   3       10.20       66.80     47.02 o 
   8  12   3        4.36       48.26     18.52 o 
   9  12   3       11.67      -12.65     33.63 o 
  10  12   3       42.78       18.50     53.74 o 
  -1  13   3       94.92      131.05     89.56 o 
   0  13   3       19.51       81.36     39.77 o 
   1  13   3       11.52       26.87     37.91 o 
   2  13   3        1.22      -30.75     37.91 o 
   3  13   3       79.74       69.96     28.14 o 
   4  13   3       87.41       82.31     46.49 o 
   5  13   3        0.14       55.42     31.05 o 
   6  13   3       23.55       43.76     21.44 o 
   7  13   3       12.03       47.86     20.79 o 
   8  13   3      175.61       63.18     52.24 o 
   9  13   3      174.61       86.50     69.41 o 
   2  14   3       70.75       85.24     45.46 o 
   3  14   3        0.82       -3.58     26.83 o 
   4  14   3       60.65       19.02     29.41 o 
   5  14   3       34.93       58.00     17.45 o 
   6  14   3       62.98       67.72     23.25 o 
   7  14   3      391.03      540.34    437.65 o 
  -7 -13   4        9.44       28.02     29.26 o 
  -6 -13   4        1.10       18.38     21.10 o 
  -5 -13   4        6.53       14.27     21.08 o 
  -4 -13   4        1.21      -15.65     42.84 o 
  -3 -13   4       46.87       73.44     51.65 o 
  -2 -13   4        0.83       -9.12     27.29 o 
  -1 -13   4        1.56       54.63     37.55 o 
  -9 -12   4       41.41       53.44     55.23 o 
  -8 -12   4       56.55       11.64     35.53 o 
  -7 -12   4       42.89       67.34     43.81 o 
  -6 -12   4       80.54       78.85     19.48 o 
  -5 -12   4       80.89       48.01     29.95 o 
  -4 -12   4       27.40        5.51     20.59 o 
  -3 -12   4        0.29       11.53     25.09 o 
  -2 -12   4       20.22       43.82     19.55 o 
  -1 -12   4       66.66       50.92     62.54 o 
   0 -12   4       74.03       97.02     48.36 o 
   1 -12   4      197.27       70.30     63.59 o 
   2 -12   4       18.10       46.83     25.52 o 
 -10 -11   4       27.48       45.34     37.91 o 
  -9 -11   4       61.06       40.35     36.12 o 
  -8 -11   4      158.98      220.03     36.25 o 
  -7 -11   4      261.40      274.65     37.27 o 
  -6 -11   4      215.68      302.35    114.78 o 
  -5 -11   4      327.79      283.30     31.39 o 
  -4 -11   4      108.01      203.63     63.76 o 
  -3 -11   4       97.23       39.08     36.31 o 
  -2 -11   4      334.67      337.36     47.28 o 
  -1 -11   4       80.62       89.96     42.38 o 
   0 -11   4      528.80      647.23    153.30 o 
   1 -11   4       95.71       79.14     47.62 o 
   2 -11   4      110.94      116.64     41.78 o 
   3 -11   4       55.30       49.90     40.45 o 
 -10 -10   4       30.10        1.79     49.56 o 
  -9 -10   4       71.42       50.20     20.74 o 
  -8 -10   4       68.76       48.07     22.50 o 
  -7 -10   4      127.09      126.08     44.08 o 
  -6 -10   4       89.07       88.12     20.64 o 
  -5 -10   4        8.62       -0.62     18.23 o 
  -4 -10   4       99.74       97.08     42.44 o 
  -3 -10   4        0.65      -10.47     18.93 o 
  -2 -10   4      201.68      202.79     29.91 o 
  -1 -10   4       10.01       -0.73     16.08 o 
   0 -10   4       23.86       75.82     34.19 o 
   1 -10   4      566.30      619.33     82.10 o 
   2 -10   4       60.75       65.51     39.70 o 
   3 -10   4       34.68       52.58     23.84 o 
   4 -10   4       23.94       32.05     36.90 o 
   5 -10   4       25.12       29.70     44.33 o 
 -11  -9   4       22.15        2.43     26.76 o 
 -10  -9   4        1.85       27.35     31.05 o 
  -9  -9   4      147.95      125.45     30.74 o 
  -8  -9   4       30.21       26.52     19.15 o 
  -7  -9   4       27.48       43.45     32.05 o 
  -6  -9   4        8.41       30.19     29.33 o 
  -5  -9   4       15.89       21.43     24.29 o 
  -4  -9   4       51.35       91.62     62.00 o 
  -3  -9   4      270.48      237.99     31.43 o 
  -2  -9   4      234.40      231.78     41.52 o 
  -1  -9   4       34.23       35.47     11.29 o 
   0  -9   4      204.88      263.74     52.52 o 
   1  -9   4        4.78       18.63     38.77 o 
   2  -9   4     1846.13     1734.04    282.82 o 
   3  -9   4      251.70      341.48     52.51 o 
   4  -9   4      145.46      249.58     69.11 o 
   5  -9   4       63.05      138.12     50.63 o 
   6  -9   4       13.38       48.11     43.72 o 
 -11  -8   4       54.07       37.72     19.77 o 
 -10  -8   4      269.94      197.63     34.62 o 
  -9  -8   4        2.32       40.17     36.91 o 
  -8  -8   4       29.33       38.33     13.96 o 
  -7  -8   4       29.30       72.81     21.81 o 
  -6  -8   4        6.06       27.98     15.82 o 
  -5  -8   4       27.58        9.19     13.06 o 
  -4  -8   4       83.77       68.39     23.61 o 
  -3  -8   4       11.18       17.73     21.00 o 
  -2  -8   4       50.59       31.91     18.87 o 
  -1  -8   4       46.81       57.69     18.98 o 
   0  -8   4      149.66      149.26     29.98 o 
   1  -8   4      701.41      628.52     75.75 o 
   2  -8   4      497.37      549.05     72.83 o 
   3  -8   4      282.69      356.28     53.96 o 
   4  -8   4      137.01      100.63     44.86 o 
   5  -8   4      101.81      114.23    105.68 o 
   6  -8   4        1.25       61.65     34.96 o 
   7  -8   4        2.70      -18.67     35.24 o 
 -12  -7   4       46.34       39.11     53.14 o 
 -11  -7   4       79.24       44.85     13.73 o 
 -10  -7   4      219.32      218.79     52.15 o 
  -9  -7   4       43.89        5.14     20.05 o 
  -8  -7   4       82.80       73.01     22.55 o 
  -7  -7   4      329.15      370.67     32.62 o 
  -6  -7   4      192.89      184.55     24.89 o 
  -5  -7   4      244.64      283.27     46.08 o 
  -4  -7   4      490.15      513.47     46.69 o 
  -3  -7   4       17.96       35.43     18.04 o 
  -2  -7   4     1087.66     1008.92     77.41 o 
  -1  -7   4      157.51      276.05     36.12 o 
   0  -7   4       29.85       21.38     14.09 o 
   1  -7   4       30.89       23.00     19.78 o 
   2  -7   4       25.76       17.01     28.85 o 
   3  -7   4      212.75      227.12     36.66 o 
   4  -7   4       16.11       10.29     28.29 o 
   5  -7   4       28.51       11.12     59.41 o 
   6  -7   4      219.57      195.17    104.63 o 
   7  -7   4        0.20       36.82     51.05 o 
   8  -7   4        0.90       17.57     47.91 o 
 -12  -6   4      176.20      160.12     47.41 o 
 -11  -6   4       94.98       67.72     19.35 o 
 -10  -6   4      266.84      247.37     37.39 o 
  -9  -6   4       30.03       59.36     31.67 o 
  -8  -6   4      108.92       71.52     37.75 o 
  -7  -6   4      190.26      278.70     30.10 o 
  -6  -6   4      102.41       89.65     21.15 o 
  -5  -6   4      160.81      209.89     29.39 o 
  -4  -6   4      240.85      252.96     36.46 o 
  -3  -6   4       11.87        6.57     15.22 o 
  -2  -6   4      231.12      348.16     32.90 o 
   0  -6   4      295.33      156.04     43.51 o 
   1  -6   4      314.87      303.74     46.69 o 
   2  -6   4      171.24      251.17     41.70 o 
   3  -6   4      188.47      193.44     44.75 o 
   4  -6   4       61.90       79.83     39.56 o 
   5  -6   4      428.52      537.54     76.54 o 
   6  -6   4      231.02      271.66     58.56 o 
   7  -6   4      111.10       80.90     49.85 o 
   8  -6   4       20.84       48.22     32.61 o 
   9  -6   4        0.55       37.28     28.26 o 
 -12  -5   4       29.93       23.29     18.65 o 
 -11  -5   4      109.29      128.02     29.82 o 
 -10  -5   4       54.29       54.20     28.74 o 
  -9  -5   4      860.68      734.37    101.76 o 
  -8  -5   4        1.01       19.88     20.79 o 
  -7  -5   4       31.29       19.37     13.52 o 
  -6  -5   4        2.16       25.81     17.84 o 
  -4  -5   4      473.55      499.14     31.45 o 
  -3  -5   4      223.50      187.35     34.42 o 
  -2  -5   4     2351.64     2309.35     96.79 o 
   1  -5   4      479.46      690.48     34.45 o 
   2  -5   4      140.83      113.58     20.12 o 
   3  -5   4      265.04      265.49     28.14 o 
   4  -5   4      250.41      293.30     59.00 o 
   5  -5   4        0.67      -34.28     34.28 o 
   6  -5   4        1.49       23.77     44.33 o 
   7  -5   4       18.24       39.01     18.13 o 
   8  -5   4       88.12      105.27     33.35 o 
   9  -5   4       39.40       84.16     28.37 o 
 -12  -4   4        8.64       20.02     25.19 o 
 -11  -4   4       22.59       23.93     18.11 o 
 -10  -4   4       37.91       54.79     25.29 o 
  -9  -4   4      317.12      311.85     34.07 o 
  -8  -4   4      119.22      113.58     20.65 o 
  -7  -4   4       24.49       46.75     16.89 o 
  -6  -4   4      696.74      486.93     51.02 o 
  -5  -4   4       39.94       63.73     14.73 o 
  -4  -4   4      474.90      447.45     29.82 o 
  -3  -4   4     4567.79     5061.75    172.59 o 
  -2  -4   4     1252.66     1410.54     64.54 o 
  -1  -4   4       37.25       21.51     12.41 o 
   0  -4   4     1035.36     1183.51     51.47 o 
   1  -4   4     2262.96     2775.45    109.78 o 
   2  -4   4     3872.93     4461.38    166.51 o 
   3  -4   4      455.68      311.98     91.12 o 
   4  -4   4        1.51        9.17     13.11 o 
   5  -4   4      549.31      467.83     63.32 o 
   6  -4   4      235.83      363.94     46.75 o 
   7  -4   4      132.60      174.94     68.36 o 
   8  -4   4      207.75      181.17     39.27 o 
   9  -4   4      111.73       97.54     35.98 o 
  10  -4   4      105.07      135.30     62.84 o 
 -12  -3   4       37.47       36.74     44.03 o 
 -11  -3   4        5.68       27.43     18.64 o 
 -10  -3   4      146.35      140.64     52.06 o 
  -9  -3   4      387.11      394.91     59.53 o 
  -8  -3   4      144.53      114.71     19.03 o 
  -7  -3   4       32.38       28.78     27.06 o 
  -6  -3   4       65.74       78.59     35.37 o 
  -5  -3   4      507.84      718.93     50.67 o 
  -4  -3   4     1623.76     1749.92    135.68 o 
  -3  -3   4     1058.68      994.75     93.15 o 
   0  -3   4      510.58      434.98     70.50 o 
   1  -3   4       55.92      119.68     33.77 o 
   2  -3   4     5020.02     5839.71    238.85 o 
   3  -3   4       26.78       51.16     17.21 o 
   4  -3   4     1222.43     1082.43     98.17 o 
   5  -3   4     1298.42     1474.91    118.52 o 
   6  -3   4     1117.66      900.68    173.87 o 
   7  -3   4      262.74      304.17     61.98 o 
   8  -3   4      853.82      960.49     79.45 o 
   9  -3   4       84.05       84.76     42.20 o 
  10  -3   4        5.98       28.74     27.74 o 
  11  -3   4       26.66       58.56     46.12 o 
 -12  -2   4       71.91       38.49     19.64 o 
 -11  -2   4       37.77       60.60     15.89 o 
 -10  -2   4      278.45      302.44     41.99 o 
  -9  -2   4      319.51      310.20     46.91 o 
  -8  -2   4       29.54       41.38     16.33 o 
  -7  -2   4       47.27       74.43     34.18 o 
  -6  -2   4       35.02       28.11     11.88 o 
  -5  -2   4       83.49       85.91     26.19 o 
  -4  -2   4      291.74      367.05     33.65 o 
  -3  -2   4     2087.20     1677.75     53.93 o 
  -2  -2   4     4753.33     4116.12     77.85 o 
   1  -2   4     1847.73     2042.65    140.70 o 
   2  -2   4     2516.29     2575.42     79.42 o 
   3  -2   4     1492.07     1372.10     83.57 o 
   4  -2   4      985.92      970.26     81.61 o 
   5  -2   4     1910.78     1876.97    143.02 o 
   6  -2   4      782.68      837.54     77.85 o 
   7  -2   4        0.66       12.07     27.27 o 
   8  -2   4       81.21      141.71     36.78 o 
   9  -2   4      105.15       84.67     19.60 o 
  10  -2   4       10.53       29.64     19.84 o 
  11  -2   4        2.47       11.16     31.05 o 
 -12  -1   4       48.39      103.74     31.42 o 
 -11  -1   4       65.16       51.60     14.91 o 
 -10  -1   4      751.97      778.71     66.92 o 
  -9  -1   4       70.55       55.02     19.24 o 
  -8  -1   4       58.94       79.07     18.15 o 
  -7  -1   4     2251.99     2272.24    114.58 o 
  -6  -1   4     1381.92     1582.32     75.05 o 
  -5  -1   4      493.07      405.90     35.64 o 
  -4  -1   4     3495.85     3834.17    163.49 o 
  -3  -1   4     1516.64     2027.35     59.18 o 
   1  -1   4       11.73       -7.75     19.21 o 
   3  -1   4     1040.79     1307.73     73.12 o 
   4  -1   4      281.57      305.31     36.47 o 
   5  -1   4      102.79       92.33     21.48 o 
   6  -1   4       91.81       63.27     24.42 o 
   7  -1   4        9.02        6.49     11.95 o 
   8  -1   4       56.47       41.95     14.77 o 
   9  -1   4       44.30       51.86     16.61 o 
  10  -1   4        5.59       39.48     47.91 o 
  11  -1   4       16.18      -11.34     56.42 o 
  12  -1   4      136.74       52.24     33.14 o 
 -12   0   4       76.32       60.84     27.54 o 
 -11   0   4       34.11       48.36     19.85 o 
 -10   0   4       34.61       44.50     14.44 o 
  -9   0   4      449.61      446.29     38.09 o 
  -8   0   4     1466.90     1426.53     86.41 o 
  -7   0   4      743.78      795.03     53.21 o 
  -6   0   4     1978.75     1725.80     91.82 o 
  -5   0   4       44.87       97.64     17.98 o 
  -4   0   4     2305.50     2465.96     73.16 o 
  -3   0   4       37.52       31.76     16.02 o 
  -2   0   4      260.84      121.95     54.14 o 
   0   0   4      371.05      246.10     25.01 o 
   3   0   4     7529.05     7445.61    191.61 o 
   4   0   4      122.59      154.76     19.92 o 
   5   0   4       27.07       47.77     17.34 o 
   6   0   4       84.71      123.81     20.56 o 
   7   0   4        8.06        6.12     15.06 o 
   8   0   4      231.79      189.17     34.31 o 
   9   0   4       12.82       12.56     15.00 o 
  10   0   4        0.02       18.74     29.57 o 
  11   0   4       32.11       67.38     46.12 o 
  12   0   4      167.95      122.58     67.92 o 
 -11   1   4       54.98       34.69     17.73 o 
 -10   1   4      124.37      121.65     25.13 o 
  -9   1   4      639.66      577.80     49.71 o 
  -8   1   4      777.03      803.13     84.91 o 
  -7   1   4      256.75      217.04     27.23 o 
  -6   1   4       78.30       29.62     20.27 o 
  -5   1   4       77.12       30.56     11.69 o 
  -4   1   4        5.67       15.71      7.77 o 
  -3   1   4      187.48      218.93     37.55 o 
  -2   1   4      490.10      471.03     40.82 o 
  -1   1   4     2019.14     2158.07     75.43 o 
   0   1   4    20855.24    22577.63    744.01 o 
   1   1   4     1939.07     2060.51     57.68 o 
   2   1   4     2342.06     2157.29    134.79 o 
   3   1   4     2637.00     3499.94     91.19 o 
   4   1   4     5296.68     5164.40    215.34 o 
   5   1   4     3929.07     4558.31    158.38 o 
   6   1   4      411.18      330.90     36.23 o 
   7   1   4      877.74      927.57     50.80 o 
   8   1   4      150.11      160.32     25.47 o 
   9   1   4     1221.48     1263.16    102.54 o 
  10   1   4       30.64       58.42     26.34 o 
  11   1   4        6.81       26.64     36.87 o 
  12   1   4        0.06       22.67     39.26 o 
 -11   2   4        0.09       -3.82     32.19 o 
 -10   2   4       31.21      -11.35     30.44 o 
  -9   2   4      426.20      378.80     74.65 o 
  -8   2   4      200.37      228.87     28.26 o 
  -7   2   4      700.32      729.31     78.81 o 
  -6   2   4       30.49       43.73     13.90 o 
  -5   2   4      128.12      132.33     24.96 o 
  -4   2   4     1823.71     1847.40    147.81 o 
  -3   2   4     5847.19     6642.93    222.04 o 
  -2   2   4      135.96       99.45     19.90 o 
  -1   2   4      374.06      395.05     31.12 o 
   0   2   4     1186.18      932.81     55.12 o 
   1   2   4     2526.38     2777.23    102.52 o 
   2   2   4     1044.95     1047.90     54.84 o 
   3   2   4     1448.94     1102.70     58.28 o 
   4   2   4      869.91      933.96     59.71 o 
   5   2   4     3269.86     3214.41    125.16 o 
   6   2   4      150.81      284.76     31.92 o 
   7   2   4       51.26       31.33     15.90 o 
   8   2   4        1.61       13.96     12.72 o 
   9   2   4        6.81       56.12     24.18 o 
  10   2   4       60.93       29.92     13.29 o 
  11   2   4       37.12       65.54     15.12 o 
  12   2   4        7.33       24.73     35.82 o 
 -10   3   4       45.08       44.62     31.87 o 
  -9   3   4      214.92      194.49     40.64 o 
  -8   3   4      828.13      778.76    106.93 o 
  -7   3   4        3.61       57.46     34.93 o 
  -6   3   4       43.83       50.16     14.11 o 
  -5   3   4      386.33      316.84     50.08 o 
  -4   3   4      104.85      128.73     20.99 o 
   1   3   4     4179.74     3973.82    102.54 o 
   2   3   4      206.98      206.72     22.54 o 
   3   3   4       66.06       88.63     16.16 o 
   4   3   4     1221.59     1425.10    119.11 o 
   5   3   4       41.52       47.80     19.50 o 
   6   3   4     1027.82      819.70     75.63 o 
   7   3   4      420.19      495.69     46.13 o 
   8   3   4      680.24      546.39     60.51 o 
   9   3   4     1239.80     1339.79     61.13 o 
  10   3   4       50.55       51.52     14.96 o 
  11   3   4       74.53       55.00     34.62 o 
  12   3   4       60.48       81.01     29.95 o 
  13   3   4      216.47      211.27     59.80 o 
 -10   4   4      138.68      165.44     48.13 o 
  -9   4   4      185.29      234.15     46.12 o 
  -8   4   4     1152.88     1198.42    137.32 o 
  -7   4   4      840.42      993.09    165.25 o 
  -5   4   4      153.34      168.22     30.01 o 
  -4   4   4     1118.35     1159.26     90.05 o 
  -3   4   4     1943.84     2037.54     89.89 o 
   0   4   4     1402.92     1892.35     65.23 o 
   1   4   4     1480.85     1322.30     72.52 o 
   2   4   4      778.75      538.91     41.09 o 
   3   4   4      649.70      837.07     85.64 o 
   4   4   4     1613.81     1850.54    152.40 o 
   5   4   4     3758.92     4002.09    181.02 o 
   6   4   4     1424.26     2110.24    172.25 o 
   7   4   4     1164.67     1054.92    102.99 o 
   8   4   4        0.40       -6.43      6.59 o 
   9   4   4      284.48      299.51     62.39 o 
  10   4   4      243.49      239.50     51.80 o 
  11   4   4       11.91       30.01     28.15 o 
  12   4   4       49.40       36.42     22.84 o 
  13   4   4      197.93      103.58     50.30 o 
  -9   5   4       98.04      157.51     60.60 o 
  -8   5   4      111.41      107.33     30.08 o 
  -7   5   4      359.52      359.33     60.21 o 
  -6   5   4      182.31      364.10     60.80 o 
  -5   5   4      221.66      264.80     47.71 o 
  -4   5   4     1264.08     1434.61    134.57 o 
  -3   5   4     1710.88     1927.21     99.87 o 
  -2   5   4      180.80      107.35     39.08 o 
  -1   5   4      293.96      304.15     36.67 o 
   0   5   4     1871.48     1457.24    129.11 o 
   1   5   4     2149.26     2688.36    105.08 o 
   2   5   4       29.78        3.66     12.81 o 
   3   5   4      124.53       76.75     16.20 o 
   4   5   4        0.75        5.21     23.61 o 
   5   5   4       93.79      112.39     37.63 o 
   6   5   4        1.12        1.31     28.96 o 
   7   5   4      128.73      153.48     37.76 o 
   8   5   4      762.85      857.85    126.12 o 
   9   5   4      206.12      150.11     57.32 o 
  10   5   4       12.01       45.82     25.11 o 
  11   5   4      124.36      164.81     66.57 o 
  12   5   4        1.54      -18.67     34.26 o 
  13   5   4       25.15       28.04     31.05 o 
  -9   6   4       11.69       26.05     77.77 o 
  -8   6   4      252.38      270.29     54.33 o 
  -7   6   4      617.48      742.77    113.72 o 
  -6   6   4      330.41      286.74     53.17 o 
  -5   6   4       28.04       28.17     36.94 o 
  -4   6   4      608.34      625.02     87.45 o 
  -3   6   4      931.72      965.06     87.81 o 
  -2   6   4      832.30      663.88     62.29 o 
  -1   6   4      106.47       78.86     21.59 o 
   0   6   4      443.07      410.91     49.22 o 
   1   6   4     1036.30      836.00     60.77 o 
   2   6   4      420.54      632.04     37.80 o 
   3   6   4      310.26      217.05     36.65 o 
   4   6   4      168.90      206.35     28.62 o 
   5   6   4      211.95      171.31     36.18 o 
   6   6   4       20.51        6.62     26.96 o 
   7   6   4      389.56      482.99     55.48 o 
   8   6   4      134.46      109.79     65.68 o 
   9   6   4       75.31       87.51     76.87 o 
  10   6   4       94.23       65.11     36.97 o 
  11   6   4      122.06      160.02     64.78 o 
  12   6   4        3.87       62.09     37.32 o 
  13   6   4        0.03       37.90     30.03 o 
  -8   7   4       27.99       36.74     20.95 o 
  -7   7   4       50.63       33.45     61.20 o 
  -6   7   4      103.55      165.90     38.59 o 
  -5   7   4      134.40      113.47     44.78 o 
  -4   7   4        0.55       52.62     50.30 o 
  -3   7   4      186.42      313.50     49.40 o 
  -2   7   4      141.24      162.54     50.15 o 
  -1   7   4      100.71      106.62     24.96 o 
   0   7   4      280.56      317.94     34.41 o 
   1   7   4       92.51      114.80     25.50 o 
   2   7   4     3858.66     4283.19    138.55 o 
   3   7   4     2173.03     2732.57     91.89 o 
   4   7   4     1309.45     1058.46     56.22 o 
   5   7   4       77.03      105.58     15.55 o 
   6   7   4      885.00     1040.11    179.12 o 
   7   7   4      607.57      689.33    108.67 o 
   8   7   4      249.64      278.37     52.07 o 
   9   7   4      807.40      761.81    116.28 o 
  10   7   4      483.72      483.02    153.74 o 
  11   7   4      129.68      132.66     42.30 o 
  12   7   4        1.99       79.16     37.91 o 
  13   7   4       38.43       14.03     38.51 o 
  -7   8   4       39.87       70.69     37.26 o 
  -6   8   4      156.15      211.55     80.16 o 
  -5   8   4      601.29      586.79    109.28 o 
  -4   8   4       29.89       32.79     19.40 o 
  -3   8   4      366.08      345.41     53.75 o 
  -2   8   4       13.52       57.14     31.87 o 
  -1   8   4        2.77        3.74     25.58 o 
   0   8   4       25.81       28.96     17.63 o 
   1   8   4      836.55      933.50     94.08 o 
   2   8   4     1428.47     1580.67     59.66 o 
   3   8   4     1725.51     2020.58     73.56 o 
   4   8   4      585.15      594.12     51.28 o 
   5   8   4      480.89      340.33     30.47 o 
   6   8   4      564.27      782.45    111.73 o 
   7   8   4      983.75     1119.32    103.89 o 
   8   8   4      243.42      378.54     70.75 o 
   9   8   4      265.10      368.47     75.98 o 
  10   8   4      158.94      143.59     68.36 o 
  11   8   4      109.51       61.50     29.85 o 
  12   8   4      261.64      240.31    137.62 o 
  -6   9   4       12.54       28.92     29.87 o 
  -5   9   4       71.72      118.65     46.35 o 
  -4   9   4       16.78       -8.84     36.73 o 
  -3   9   4        5.02       41.09     34.37 o 
  -2   9   4       52.25       50.81     28.28 o 
  -1   9   4       31.77      116.74     46.75 o 
   0   9   4        1.22       86.48     30.31 o 
   1   9   4      202.02      218.16     27.66 o 
   2   9   4      659.73      857.51     68.64 o 
   3   9   4      184.08      206.46     34.68 o 
   4   9   4      239.93      164.85     36.36 o 
   5   9   4       33.81       23.80     18.04 o 
   6   9   4       45.23       31.61     11.61 o 
   7   9   4        0.32       15.28     27.02 o 
   8   9   4       67.81       85.42     41.08 o 
   9   9   4       36.69       23.21     56.57 o 
  10   9   4        0.41       27.05     33.41 o 
  11   9   4      160.31      219.72    118.22 o 
  12   9   4       24.25       35.00     36.36 o 
  -5  10   4      144.39      124.86     51.14 o 
  -4  10   4       35.99      128.50     55.45 o 
  -3  10   4      103.13      119.17     46.01 o 
  -2  10   4      144.90      147.21     45.77 o 
  -1  10   4      344.11      325.36     57.00 o 
   0  10   4       16.02       60.91     30.46 o 
   1  10   4      257.44      259.40     45.75 o 
   2  10   4       46.29       80.94     18.81 o 
   3  10   4      197.68      200.95     45.58 o 
   4  10   4        1.26       24.64     29.94 o 
   5  10   4      228.43      231.48     39.31 o 
   6  10   4        1.78       14.25     22.88 o 
   7  10   4        5.87      -33.53     33.53 o 
   8  10   4      187.03      203.60     64.78 o 
   9  10   4        8.22       16.76     45.38 o 
  10  10   4       29.40       55.53     49.26 o 
  11  10   4        5.49       -0.67     18.89 o 
  12  10   4       18.38      -23.96     32.68 o 
  -4  11   4       87.52       58.32     67.92 o 
  -3  11   4       90.86      118.51     41.09 o 
  -2  11   4       55.50       57.81     31.44 o 
  -1  11   4      108.96      111.67     50.87 o 
   0  11   4      456.29      533.21     65.68 o 
   1  11   4      347.48      364.48     55.10 o 
   2  11   4      463.28      503.22     67.30 o 
   3  11   4       66.39       78.57     25.14 o 
   4  11   4       54.51       59.07     29.83 o 
   5  11   4        3.34       16.96     17.79 o 
   6  11   4      305.80      313.38     51.73 o 
   7  11   4      897.82     1007.08    135.53 o 
   8  11   4      963.86     1161.28    109.56 o 
   9  11   4       74.43       38.84     35.08 o 
  10  11   4        6.63       46.69     32.99 o 
  11  11   4        7.67      106.29     46.20 o 
  -3  12   4       98.19       85.64    135.83 o 
  -2  12   4      128.16      115.97     92.84 o 
  -1  12   4      111.97      122.75     60.30 o 
   0  12   4      217.35      273.35     50.11 o 
   1  12   4      438.38      460.28     81.91 o 
   2  12   4       33.32       48.34     20.86 o 
   3  12   4       43.49       73.77     20.89 o 
   4  12   4       54.68       34.19     24.31 o 
   5  12   4       44.19       69.17     34.48 o 
   6  12   4       20.11       40.98     29.70 o 
   7  12   4      231.78      339.13     99.11 o 
   8  12   4      868.75      899.77    106.28 o 
   9  12   4       79.45       74.04     54.03 o 
  10  12   4        0.36      -21.49     42.69 o 
  -1  13   4       14.43      -30.32     33.37 o 
   0  13   4        5.01       31.46     44.93 o 
   1  13   4       31.02      -15.50     43.29 o 
   2  13   4       13.87       59.63     45.87 o 
   3  13   4        3.69       32.21     40.82 o 
   4  13   4       30.65       35.20     20.77 o 
   5  13   4       29.46       66.50     20.18 o 
   6  13   4       66.61        4.22     25.71 o 
   7  13   4       44.81       80.70     26.06 o 
   8  13   4        7.41        6.25     63.14 o 
   9  13   4       65.95      145.98     49.85 o 
   2  14   4       61.71       50.67     51.20 o 
   3  14   4       80.74       86.65     48.33 o 
   4  14   4       17.61       39.41     33.73 o 
   5  14   4       18.74       30.36     17.16 o 
   6  14   4       43.77       34.95     57.02 o 
   7  14   4        8.81       65.15     29.50 o 
  -6 -13   5       21.12       55.14     31.52 o 
  -5 -13   5       18.60       15.13     23.88 o 
  -4 -13   5       23.43       45.38     46.87 o 
  -3 -13   5       54.08       41.90     31.77 o 
  -2 -13   5       29.03       22.85     35.08 o 
  -8 -12   5       40.99       -3.62     27.75 o 
  -7 -12   5       17.51      -18.78     28.97 o 
  -6 -12   5        0.15       34.95     13.85 o 
  -5 -12   5       35.14       36.02     24.16 o 
  -4 -12   5       77.59       40.79     20.32 o 
  -3 -12   5      104.36      142.13     38.69 o 
  -2 -12   5       35.12       48.72     35.78 o 
  -1 -12   5        3.22      -28.70     34.51 o 
   0 -12   5       58.37       37.20     58.21 o 
   1 -12   5        5.74       15.88     35.67 o 
  -9 -11   5       12.82        8.67     29.62 o 
  -8 -11   5       73.91      115.39     90.60 o 
  -7 -11   5        0.95       22.31     18.68 o 
  -6 -11   5       11.03       34.10     19.81 o 
  -5 -11   5        0.13       13.71     22.38 o 
  -4 -11   5       49.48       18.51     31.64 o 
  -3 -11   5      104.00       91.93     35.99 o 
  -2 -11   5       91.16       50.70     19.51 o 
  -1 -11   5      169.21      189.30     50.55 o 
   0 -11   5      214.83      317.20     64.48 o 
   1 -11   5      419.95      429.37    102.25 o 
   2 -11   5       58.45       15.93     39.62 o 
   3 -11   5       26.33        8.89     40.62 o 
 -10 -10   5       41.98        4.96     18.38 o 
  -9 -10   5       18.18       23.59     32.49 o 
  -8 -10   5        2.34       51.36     36.08 o 
  -7 -10   5        0.96        7.12     21.03 o 
  -6 -10   5      196.54      160.65     32.82 o 
  -5 -10   5      818.53      802.58     78.87 o 
  -4 -10   5      291.82      290.51     34.82 o 
  -3 -10   5       27.41       24.36     12.00 o 
  -2 -10   5      191.13      214.52     36.49 o 
  -1 -10   5      381.04      271.39     54.54 o 
   0 -10   5       15.03       -1.09     13.44 o 
   1 -10   5      443.20      562.84     63.50 o 
   2 -10   5      123.44       80.34     22.00 o 
   3 -10   5        0.63       42.01     40.00 o 
   4 -10   5        5.42       62.82     33.67 o 
   5 -10   5       19.91       11.09     36.34 o 
 -11  -9   5       27.71       56.79     30.21 o 
 -10  -9   5      114.39      129.46     50.08 o 
  -9  -9   5       64.56       72.58     40.66 o 
  -8  -9   5       18.63       44.05     18.57 o 
  -7  -9   5       62.85       66.31     25.88 o 
  -6  -9   5       29.75       57.10     12.62 o 
  -5  -9   5      226.36      132.47     38.93 o 
  -4  -9   5      690.58      830.02     55.52 o 
  -3  -9   5        2.42       17.38     33.62 o 
  -2  -9   5       62.22       68.79     17.90 o 
  -1  -9   5      364.17      301.93     34.71 o 
   0  -9   5     1171.06     1212.24     80.73 o 
   1  -9   5      155.24      231.16     58.60 o 
   2  -9   5      137.23      122.12     43.38 o 
   3  -9   5       33.23       62.37     34.02 o 
   4  -9   5       12.15       43.87     22.26 o 
   5  -9   5       67.05       13.97     28.66 o 
   6  -9   5       67.42      122.10     42.93 o 
 -11  -8   5       27.73      -19.75     26.96 o 
 -10  -8   5       64.65      104.35     43.02 o 
  -9  -8   5      396.74      408.72     69.22 o 
  -8  -8   5      411.36      312.70     57.10 o 
  -7  -8   5        3.16       -7.64     14.18 o 
  -6  -8   5      128.37      177.29     48.80 o 
  -5  -8   5      122.56      141.48     31.37 o 
  -4  -8   5      122.31       79.16     27.24 o 
  -3  -8   5      717.75      662.47     74.97 o 
  -2  -8   5      328.17      360.74     38.41 o 
  -1  -8   5       85.30       48.89     30.38 o 
   0  -8   5       41.00       48.29     19.01 o 
   1  -8   5        8.21       15.19     14.36 o 
   2  -8   5      101.04      115.27     46.18 o 
   3  -8   5       77.50      127.30     48.55 o 
   4  -8   5       31.74       55.14     22.39 o 
   5  -8   5      128.62      103.31     38.17 o 
   6  -8   5      105.76       97.06     68.06 o 
   7  -8   5       46.04      110.75     69.11 o 
 -11  -7   5       15.43       19.97     29.96 o 
 -10  -7   5       30.30       -2.69     28.36 o 
  -9  -7   5      304.18      282.09     35.48 o 
  -8  -7   5      374.32      335.74     41.92 o 
  -7  -7   5       44.33       53.12     33.82 o 
  -6  -7   5       19.54       22.25     15.62 o 
  -5  -7   5      210.62      204.41     34.18 o 
  -4  -7   5      986.71     1027.08     50.48 o 
  -3  -7   5     1766.88     1649.83     89.54 o 
  -2  -7   5      363.49      430.12     35.09 o 
  -1  -7   5      170.93      129.59     28.49 o 
   0  -7   5      151.99      201.48     31.52 o 
   1  -7   5      406.24      415.86     45.77 o 
   2  -7   5      699.66      809.60     76.00 o 
   3  -7   5      177.42      261.82     35.22 o 
   4  -7   5       23.52        2.05     36.28 o 
   5  -7   5      251.72      259.65    102.84 o 
   6  -7   5       72.63       77.99     33.58 o 
   7  -7   5      138.49      158.28     59.30 o 
   8  -7   5       14.46       16.84     34.36 o 
 -12  -6   5        0.05       -5.89     26.72 o 
 -11  -6   5       36.97       27.67     31.91 o 
 -10  -6   5        1.13       19.46     18.42 o 
  -9  -6   5       65.94       36.26     23.61 o 
  -8  -6   5      152.58      199.63     32.09 o 
  -7  -6   5       12.44        8.91     31.49 o 
  -6  -6   5        3.60       20.51     15.73 o 
  -5  -6   5       59.02       81.06     17.45 o 
  -4  -6   5      621.72      726.87     46.36 o 
  -3  -6   5      627.68      867.76     47.49 o 
  -2  -6   5      396.88      314.77     31.95 o 
  -1  -6   5      384.19      574.86     57.89 o 
   0  -6   5      561.04      396.82     96.31 o 
   1  -6   5      365.89      335.20     41.60 o 
   2  -6   5      599.77      680.01     62.63 o 
   3  -6   5      357.87      365.39     66.56 o 
   4  -6   5        6.39       30.51     22.19 o 
   5  -6   5      391.13      386.83     49.52 o 
   6  -6   5      525.07      562.57     70.93 o 
   7  -6   5      109.22       53.21     31.59 o 
   8  -6   5      111.39       54.80     27.91 o 
   9  -6   5       43.68       40.86     39.58 o 
 -11  -5   5       29.38       12.50     87.92 o 
 -10  -5   5      147.33      183.32     37.23 o 
  -9  -5   5        6.84       39.75     11.45 o 
  -8  -5   5      106.81       49.59     26.66 o 
  -7  -5   5       41.28       65.23     13.76 o 
  -6  -5   5      184.37      259.18     35.95 o 
  -5  -5   5       90.72       75.94     20.66 o 
  -4  -5   5      291.19      255.97     22.51 o 
  -3  -5   5       39.93       48.32     14.86 o 
  -1  -5   5     2542.86     2388.02    115.41 o 
   0  -5   5     3961.83     4992.58     96.14 o 
   1  -5   5     2835.58     2505.81    224.76 o 
   2  -5   5       36.34       21.17     13.70 o 
   3  -5   5      572.38      507.26     68.80 o 
   4  -5   5      580.33      533.20     53.40 o 
   5  -5   5      335.25      469.79    109.56 o 
   6  -5   5      497.58      561.07     75.68 o 
   7  -5   5      936.95      861.16     76.48 o 
   8  -5   5      286.46      297.22     51.55 o 
   9  -5   5        0.95      -31.99     31.99 o 
 -12  -4   5       88.20       44.36     46.57 o 
 -11  -4   5       12.88       42.57     15.51 o 
 -10  -4   5       55.65       81.17     19.49 o 
  -9  -4   5      146.00      123.38     29.99 o 
  -8  -4   5       13.92       27.83     13.96 o 
  -7  -4   5        2.26       13.94     22.19 o 
  -6  -4   5     1423.58     1454.16    103.59 o 
  -5  -4   5     1559.23     1781.08     67.54 o 
  -4  -4   5     3780.41     4013.31    132.17 o 
  -3  -4   5      552.08      606.52     35.63 o 
  -2  -4   5      612.38      917.39     38.98 o 
  -1  -4   5     1870.01     1819.17    116.05 o 
   0  -4   5      322.92      246.69     32.74 o 
   1  -4   5        0.04       23.04     12.51 o 
   2  -4   5      269.66      273.46     50.03 o 
   3  -4   5       31.27       22.66     14.14 o 
   4  -4   5        2.22       23.88     11.51 o 
   5  -4   5       10.28       41.09     19.96 o 
   6  -4   5        3.42       26.70     21.14 o 
   7  -4   5      190.54      204.02     52.84 o 
   8  -4   5      642.97      585.70     98.12 o 
   9  -4   5       27.12       46.82     29.20 o 
  10  -4   5        3.94       13.76     21.81 o 
 -12  -3   5       60.38       75.88     25.54 o 
 -11  -3   5        3.51        0.13     27.85 o 
 -10  -3   5        7.06       23.79     25.24 o 
  -9  -3   5      181.30      171.66     41.46 o 
  -8  -3   5     1882.89     2142.22     81.10 o 
  -7  -3   5        7.78      -12.88     20.61 o 
  -6  -3   5      383.33      406.13     39.46 o 
  -5  -3   5     3565.10     3562.51    113.57 o 
  -4  -3   5     9165.84    10977.14    368.93 o 
  -3  -3   5     5237.33     5690.11    195.01 o 
  -2  -3   5      204.46      281.50     30.32 o 
  -1  -3   5       78.43       66.38     31.48 o 
   0  -3   5        0.75        3.35     10.57 o 
   1  -3   5      943.99      964.85     68.66 o 
   2  -3   5      471.70      334.69     41.45 o 
   3  -3   5       22.44        8.53     12.57 o 
   4  -3   5       57.21       40.32     17.02 o 
   5  -3   5      353.58      338.48     49.94 o 
   6  -3   5       14.59       17.40     16.70 o 
   7  -3   5        8.45       50.00     18.34 o 
   8  -3   5       23.83       44.20     28.26 o 
   9  -3   5       10.32       26.03     20.38 o 
  10  -3   5       24.93       28.42     19.40 o 
 -12  -2   5        0.60       15.52     36.72 o 
 -11  -2   5       28.37       26.91     12.49 o 
 -10  -2   5       23.06        4.76     18.17 o 
  -9  -2   5      520.89      470.07     57.01 o 
  -8  -2   5     4076.69     4393.33    207.56 o 
  -7  -2   5      227.07      271.52     30.57 o 
  -6  -2   5      133.61      143.91     24.87 o 
  -5  -2   5     1153.74     1276.62     58.01 o 
  -4  -2   5     2676.03     2544.46     74.26 o 
  -3  -2   5     2433.62     3207.80    191.02 o 
  -2  -2   5     1406.71      980.30     68.81 o 
  -1  -2   5      204.82      118.52     16.04 o 
   0  -2   5     2738.35     2298.47     70.25 o 
   1  -2   5      547.10      580.59     32.56 o 
   2  -2   5      983.52      932.13     62.89 o 
   3  -2   5      852.94      772.16     53.79 o 
   4  -2   5      385.28      502.48     41.32 o 
   5  -2   5     2878.94     2983.43    129.70 o 
   6  -2   5      343.09      399.07     33.62 o 
   7  -2   5      378.52      424.06     57.45 o 
   8  -2   5      132.75      139.71     24.73 o 
   9  -2   5      151.11       98.09     41.54 o 
  10  -2   5        7.95       25.97     37.02 o 
  11  -2   5        6.94       33.44     34.93 o 
 -12  -1   5       13.12        1.79     28.36 o 
 -11  -1   5        0.33       37.07     16.33 o 
 -10  -1   5       54.26       55.35     14.68 o 
  -9  -1   5      185.50      162.14     25.66 o 
  -8  -1   5     1070.94     1040.70    100.70 o 
  -6  -1   5      195.26      220.95     28.77 o 
  -5  -1   5      237.76      303.14     46.41 o 
  -4  -1   5      734.81      916.15     48.21 o 
  -3  -1   5     3997.87     3314.84     96.33 o 
   0  -1   5        5.26       73.81     27.04 o 
   1  -1   5        2.61       43.44     21.22 o 
   2  -1   5     1710.74     1789.68     78.53 o 
   3  -1   5       71.61       92.59     20.82 o 
   4  -1   5      663.76      541.56     47.02 o 
   5  -1   5     3871.00     4965.75    113.92 o 
   6  -1   5     1987.25     1862.11     72.34 o 
   7  -1   5      215.44      267.52     32.57 o 
   8  -1   5       63.93       57.82     15.80 o 
   9  -1   5       13.62        6.40     26.21 o 
  10  -1   5       60.29       75.47     34.33 o 
  11  -1   5       14.29        3.50     21.68 o 
 -11   0   5       14.19        1.57     11.84 o 
 -10   0   5       21.99       38.17     26.26 o 
  -9   0   5       56.85       52.71     16.72 o 
  -8   0   5      334.76      319.16     34.84 o 
  -7   0   5      609.28      703.08     45.34 o 
  -6   0   5       17.72       20.22     14.35 o 
  -5   0   5      125.25      123.68     20.15 o 
  -4   0   5        0.11       14.92     12.29 o 
  -3   0   5      601.55      448.33     48.50 o 
  -2   0   5        1.61       33.65     24.44 o 
   1   0   5      119.39       83.61     20.90 o 
   2   0   5     3439.08     3404.52    227.96 o 
   3   0   5     1891.30     1987.52     72.08 o 
   4   0   5      547.01      536.07     45.60 o 
   5   0   5     2186.20     2467.46     67.29 o 
   6   0   5     1265.17     1569.74     61.06 o 
   7   0   5      201.28      171.38     24.24 o 
   8   0   5      856.04     1050.28     76.80 o 
   9   0   5      897.36      921.84     76.14 o 
  10   0   5      267.07      304.41    119.41 o 
  11   0   5       35.62       75.38     23.08 o 
  12   0   5        9.37       45.97     44.48 o 
 -11   1   5       18.61       30.18     27.17 o 
 -10   1   5        0.90      -22.15     23.63 o 
  -9   1   5     1111.87     1045.98    115.40 o 
  -8   1   5      830.62      869.17    116.44 o 
  -7   1   5       68.46       54.66     18.49 o 
  -6   1   5      650.28      810.40     67.30 o 
  -5   1   5      481.49      415.95     55.98 o 
  -4   1   5     1036.12     1035.20     53.81 o 
  -3   1   5     4849.91     5779.56    196.39 o 
  -2   1   5      893.37     1058.07     56.69 o 
  -1   1   5     1138.57     1125.34     59.03 o 
   0   1   5     1385.69     1624.35     67.82 o 
   1   1   5      114.02       64.19     16.99 o 
   3   1   5       19.20        9.35     10.15 o 
   4   1   5        4.31       -1.53     20.47 o 
   5   1   5      437.14      488.23     35.52 o 
   6   1   5      981.30     1004.41     68.17 o 
   7   1   5      995.62     1034.38    106.68 o 
   8   1   5       52.82       97.15     20.03 o 
   9   1   5      187.97      200.45     28.64 o 
  10   1   5      552.54      517.92     58.29 o 
  11   1   5      137.89      126.54     26.92 o 
  12   1   5       74.09      230.17     91.95 o 
 -11   2   5       32.30       48.78     36.72 o 
 -10   2   5       22.74       38.93     42.54 o 
  -9   2   5      205.65      210.12     25.80 o 
  -8   2   5      445.25      542.76     79.31 o 
  -7   2   5      679.31      722.29     69.76 o 
  -6   2   5      372.04      363.69     33.53 o 
  -5   2   5       79.65      193.65     42.76 o 
  -4   2   5     1219.30      987.86     52.14 o 
  -3   2   5     2470.57     3254.72    118.47 o 
  -2   2   5       11.53       37.50     17.23 o 
  -1   2   5     6120.29     6620.66    130.49 o 
   0   2   5      474.87      450.11     57.46 o 
   1   2   5     7280.36     7490.65    333.83 o 
   2   2   5      841.02     1047.18     96.70 o 
   3   2   5        0.08       32.46     14.24 o 
   5   2   5     2269.80     2487.29     76.47 o 
   6   2   5       33.24       32.26     13.36 o 
   7   2   5      206.97      200.27     44.74 o 
   8   2   5      708.40      693.54     68.03 o 
   9   2   5       32.88       61.88     19.12 o 
  10   2   5        0.57       19.36     20.56 o 
  11   2   5      124.36      121.46     42.51 o 
  12   2   5       65.51       67.01     35.08 o 
 -10   3   5       17.20       21.88     23.18 o 
  -9   3   5      154.39      207.28     63.44 o 
  -8   3   5      590.86      519.76     75.29 o 
  -7   3   5      214.70      267.83     43.65 o 
  -6   3   5     1458.82     1731.84    195.13 o 
  -5   3   5     1282.38     1137.16    149.83 o 
  -4   3   5      609.54      792.14     47.96 o 
  -3   3   5     4801.96     4549.77    163.03 o 
  -2   3   5       11.30       16.64     13.67 o 
  -1   3   5     2642.61     2540.99     73.41 o 
   0   3   5     1500.81     1748.41     69.11 o 
   1   3   5        3.15        5.22      8.41 o 
   2   3   5     7617.14     8190.20    158.11 o 
   3   3   5      772.69     1018.67     59.70 o 
   5   3   5      165.22      267.48     39.42 o 
   6   3   5      114.09      101.03     25.79 o 
   7   3   5      593.20      695.99     82.77 o 
   8   3   5      114.34       70.59     24.86 o 
   9   3   5     2464.16     3109.79    350.33 o 
  10   3   5        0.09       19.70     27.46 o 
  11   3   5        7.99       15.96     26.57 o 
  12   3   5       24.55      -11.01     29.40 o 
 -10   4   5       68.33       37.25     19.85 o 
  -9   4   5       49.93       47.80     27.42 o 
  -8   4   5      139.83      165.53     45.97 o 
  -7   4   5      150.47      210.97     36.83 o 
  -6   4   5      175.89      141.83     31.15 o 
  -5   4   5      533.64      534.86     58.59 o 
  -4   4   5      764.90      650.26     53.76 o 
  -3   4   5       73.74      110.49     31.25 o 
  -2   4   5      107.22       39.96     19.43 o 
  -1   4   5      699.35      719.10    112.50 o 
   0   4   5        5.36       10.05      8.73 o 
   1   4   5       42.51       34.63     16.69 o 
   2   4   5     4339.43     4751.93     94.82 o 
   3   4   5     5974.76     6676.52    279.70 o 
   4   4   5     3971.85     5557.89    239.78 o 
   5   4   5       44.47      164.64     41.26 o 
   6   4   5       23.43      101.73     40.45 o 
   7   4   5     1067.90     1064.64     86.34 o 
   8   4   5      190.70      232.50     43.58 o 
   9   4   5      675.13      762.79    106.13 o 
  10   4   5      197.30      187.74     33.14 o 
  11   4   5      175.33      185.56     50.11 o 
  12   4   5      258.37      198.68     71.80 o 
  13   4   5       28.29       20.08     27.87 o 
  -9   5   5       35.10       53.60     31.91 o 
  -8   5   5        9.83       79.03     28.77 o 
  -7   5   5        1.50       28.09     24.33 o 
  -6   5   5      431.45      513.04     86.87 o 
  -5   5   5      376.41      348.93     64.47 o 
  -4   5   5       27.91       61.00     14.20 o 
  -3   5   5        5.31       27.22     12.01 o 
  -2   5   5     1274.36     1605.35     99.11 o 
  -1   5   5     2920.73     2940.56    112.66 o 
   0   5   5      204.66      215.17     34.74 o 
   1   5   5      172.86       95.65     29.67 o 
   2   5   5     4077.08     5100.68    178.49 o 
   3   5   5     1356.33     1541.28     82.82 o 
   4   5   5       85.85       79.99     25.52 o 
   5   5   5      786.17      991.62    111.44 o 
   6   5   5      719.32      616.80     63.79 o 
   7   5   5      792.82     1049.17    180.16 o 
   8   5   5     1289.73     1433.07    126.28 o 
   9   5   5      161.08      207.22     53.74 o 
  10   5   5      485.40      458.40     73.17 o 
  11   5   5      162.92      184.23     81.80 o 
  12   5   5      162.99      137.62     43.27 o 
  13   5   5       52.81      101.11     28.41 o 
  -9   6   5       11.73        5.38     84.48 o 
  -8   6   5       20.31        1.93     34.45 o 
  -7   6   5       33.27      158.08     61.57 o 
  -6   6   5       24.06       53.33     22.75 o 
  -5   6   5      906.87      959.85     98.82 o 
  -4   6   5       25.65       48.35     36.72 o 
  -3   6   5       27.98       17.26     14.84 o 
  -2   6   5      228.49      148.57     34.10 o 
  -1   6   5       55.93       31.69      9.86 o 
   0   6   5      982.98      875.50     40.25 o 
   1   6   5       66.63       46.87     12.54 o 
   2   6   5      508.44      385.17     52.61 o 
   3   6   5        0.78        7.56      9.26 o 
   4   6   5      273.48      211.92     38.85 o 
   5   6   5      387.37      354.04     57.52 o 
   6   6   5      125.72      177.58     37.72 o 
   7   6   5      181.75      249.87    123.14 o 
   8   6   5      776.34      944.42    171.62 o 
   9   6   5      464.68      423.67     73.23 o 
  10   6   5        3.92       45.87     31.03 o 
  11   6   5       92.79       88.39     24.52 o 
  12   6   5      157.18      221.71     42.17 o 
  13   6   5       15.25      -34.33     45.68 o 
  -8   7   5       61.36       53.03     25.73 o 
  -7   7   5      160.84      103.69     41.79 o 
  -6   7   5      679.13      681.93    101.53 o 
  -5   7   5      593.82      530.65     60.43 o 
  -4   7   5       44.91       85.14     39.31 o 
  -3   7   5      654.82      711.11     72.49 o 
  -2   7   5      353.33      413.46     52.92 o 
  -1   7   5      838.97      824.83     63.05 o 
   0   7   5      206.48      158.98     43.31 o 
   1   7   5       70.89      128.70     25.46 o 
   2   7   5      128.98       91.79     22.29 o 
   3   7   5      696.00      885.63     60.13 o 
   4   7   5       43.29        5.97     25.26 o 
   5   7   5      795.45      794.73    126.22 o 
   6   7   5      369.07      462.54     54.37 o 
   7   7   5       12.48       15.61     31.20 o 
   8   7   5       12.25       84.95     36.81 o 
   9   7   5        1.51       -0.28     21.88 o 
  10   7   5      284.97      282.52     47.82 o 
  11   7   5      172.74      181.65     75.63 o 
  12   7   5        0.80       41.37     27.42 o 
  -7   8   5       54.17       67.18     29.20 o 
  -6   8   5      104.43      113.04     38.74 o 
  -5   8   5      106.31       77.33     53.14 o 
  -4   8   5      271.41      252.52     58.51 o 
  -3   8   5      358.00      386.35     56.44 o 
  -2   8   5        6.19       95.39     57.03 o 
  -1   8   5       27.57       -6.18     31.77 o 
   0   8   5        2.93       10.41     33.57 o 
   1   8   5      139.78      156.68     26.66 o 
   2   8   5      694.35      789.34     67.36 o 
   3   8   5      621.84      499.97     42.33 o 
   4   8   5      137.11      216.40     34.20 o 
   5   8   5      236.03      173.04     20.92 o 
   6   8   5      412.55      381.75     50.03 o 
   7   8   5      422.82      402.58     66.55 o 
   8   8   5      613.34      515.70     60.76 o 
   9   8   5       40.98       14.33     45.68 o 
  10   8   5        0.02       42.24     22.64 o 
  11   8   5       77.55       68.48     26.34 o 
  12   8   5       56.77       93.92     55.97 o 
  -6   9   5      192.79      178.81     59.68 o 
  -5   9   5        1.71        4.81     32.99 o 
  -4   9   5        0.47       -7.54     38.04 o 
  -3   9   5      265.10      255.06     79.26 o 
  -2   9   5        9.04       26.14     43.90 o 
  -1   9   5      319.20      308.41     54.59 o 
   0   9   5      424.61      566.03     76.73 o 
   1   9   5      646.21      591.69     62.65 o 
   2   9   5      710.05      821.62     69.06 o 
   3   9   5      398.47      530.46     44.29 o 
   4   9   5      236.87      159.41     23.55 o 
   5   9   5      239.60      362.93     33.64 o 
   6   9   5       91.51       51.72     28.46 o 
   7   9   5     1228.42     1519.80    140.16 o 
   8   9   5      247.99      323.16     64.36 o 
   9   9   5       71.65       95.15     40.60 o 
  10   9   5        0.16        8.27     28.22 o 
  11   9   5       16.27       54.94     29.19 o 
  12   9   5        1.71       26.03     25.02 o 
  -5  10   5       11.06       81.52     32.52 o 
  -4  10   5       21.19       71.55     32.95 o 
  -3  10   5       51.97       76.19     38.61 o 
  -2  10   5      164.04      156.33     53.30 o 
  -1  10   5      236.00      314.18     50.35 o 
   0  10   5       42.52       66.23     20.93 o 
   1  10   5      123.48      183.80     63.74 o 
   2  10   5      136.75      211.01     58.84 o 
   3  10   5      628.47      635.12     62.51 o 
   4  10   5      417.66      463.01     70.92 o 
   5  10   5        0.77       -1.69      8.90 o 
   6  10   5      115.26      171.71     32.84 o 
   7  10   5      513.51      535.24     81.40 o 
   8  10   5       13.28       19.40     21.36 o 
   9  10   5       78.67       62.75     28.27 o 
  10  10   5        1.63       19.46     37.95 o 
  11  10   5      117.16       94.04     33.73 o 
  -4  11   5       34.89       -5.24     39.53 o 
  -3  11   5        5.11       10.97     39.23 o 
  -2  11   5       27.16      -10.64     35.34 o 
  -1  11   5       92.07      109.84     37.74 o 
   0  11   5      161.49       94.54    116.43 o 
   1  11   5       12.23      -16.36     18.45 o 
   2  11   5        9.99       34.05     58.62 o 
   3  11   5      369.30      266.86     42.12 o 
   4  11   5      221.45      184.27     32.97 o 
   5  11   5      119.89       94.40     45.82 o 
   6  11   5      355.32      377.39     65.36 o 
   7  11   5        0.51      -42.69     44.18 o 
   8  11   5       22.09       69.63     43.14 o 
   9  11   5      149.72      204.46     44.32 o 
  10  11   5      239.03      201.50     79.01 o 
  11  11   5       67.17       43.75     32.40 o 
  -2  12   5       16.88      -10.03     41.64 o 
  -1  12   5        0.06       58.60     54.48 o 
   0  12   5       47.78       28.36     40.89 o 
   1  12   5       15.20       11.55     27.32 o 
   2  12   5      384.41      280.10     46.82 o 
   3  12   5      170.03      177.54     35.60 o 
   4  12   5       37.69       61.69     17.94 o 
   5  12   5        1.80       29.81     29.90 o 
   6  12   5       13.09       12.63     20.32 o 
   7  12   5      261.63      215.40     71.05 o 
   8  12   5       29.80       28.33     35.43 o 
   9  12   5      308.85      278.79     75.35 o 
  10  12   5       77.92       82.69     66.87 o 
   0  13   5       11.43       52.26     39.09 o 
   1  13   5       19.43       46.22     29.56 o 
   2  13   5       42.28       58.23     33.86 o 
   3  13   5      141.36      113.57     47.81 o 
   4  13   5       50.25        5.75     53.74 o 
   5  13   5        2.19        4.53     34.78 o 
   6  13   5        3.09      -23.19     31.24 o 
   7  13   5       80.27       46.07     32.39 o 
   8  13   5       32.68       53.93     26.12 o 
   9  13   5       87.88       93.01     27.26 o 
   2  14   5      121.16       72.40     29.17 o 
   3  14   5       22.76       25.59     87.32 o 
   4  14   5       22.27       71.67     36.50 o 
   5  14   5        1.23       19.83     24.29 o 
   6  14   5       27.13       32.02     45.53 o 
  -7 -12   6       11.04       72.00     35.98 o 
  -6 -12   6        4.45      -10.94     31.71 o 
  -5 -12   6       26.27       33.89     29.14 o 
  -4 -12   6        0.27        4.51     21.54 o 
  -3 -12   6        5.55       60.13     36.58 o 
  -2 -12   6       74.74       -2.69     56.42 o 
  -1 -12   6       12.17       31.24     33.82 o 
   0 -12   6      617.28      560.41     92.26 o 
   1 -12   6       17.61       34.96     40.03 o 
  -9 -11   6       81.07      134.05    102.55 o 
  -8 -11   6      111.72       55.97     35.20 o 
  -7 -11   6       34.51       34.72     30.60 o 
  -6 -11   6       39.11       64.85     22.92 o 
  -5 -11   6      107.13       25.40     35.25 o 
  -4 -11   6       10.74       16.96     15.45 o 
  -3 -11   6       89.13      143.40     49.57 o 
  -2 -11   6      423.36      459.34     67.18 o 
  -1 -11   6      214.53      175.27     39.25 o 
   0 -11   6       72.58       94.75     52.07 o 
   1 -11   6        6.20       27.64     42.54 o 
   2 -11   6       35.35       47.42     34.22 o 
   3 -11   6       20.16       24.78     61.20 o 
 -10 -10   6       79.93       56.20     27.65 o 
  -9 -10   6      159.43      216.80     56.63 o 
  -8 -10   6      222.36      245.74     69.03 o 
  -7 -10   6       21.02       56.54     39.35 o 
  -6 -10   6      189.64      213.92     51.61 o 
  -5 -10   6      239.81      244.76     41.17 o 
  -4 -10   6      282.64      265.79     36.78 o 
  -3 -10   6      137.52      141.12     33.75 o 
  -2 -10   6      205.01      255.56     30.58 o 
  -1 -10   6       52.48       54.02     19.15 o 
   0 -10   6       63.81       73.58     21.58 o 
   1 -10   6       11.93       23.24     35.26 o 
   2 -10   6        1.01       20.37     26.46 o 
   3 -10   6       14.64       -0.23     39.15 o 
   4 -10   6        1.95        4.65     60.75 o 
 -10  -9   6       13.45       63.92     42.48 o 
  -9  -9   6      138.43      211.29     61.35 o 
  -8  -9   6      154.98      157.06     49.04 o 
  -7  -9   6       42.02       75.37     32.23 o 
  -6  -9   6       76.73       25.16     16.57 o 
  -5  -9   6       47.14       42.07     21.13 o 
  -4  -9   6       34.50       64.22     41.35 o 
  -3  -9   6       12.36       28.47     23.03 o 
  -2  -9   6       40.76       33.57     19.12 o 
  -1  -9   6      161.76      151.30     32.94 o 
   0  -9   6       31.20       22.28     23.83 o 
   1  -9   6       12.29       28.90     13.43 o 
   2  -9   6       25.39      -10.02     32.64 o 
   3  -9   6      153.01      195.11     55.70 o 
   4  -9   6      251.86      209.99     59.13 o 
   5  -9   6      107.03      107.27     44.93 o 
 -11  -8   6        5.03       37.10     31.98 o 
 -10  -8   6       83.47       51.82     40.75 o 
  -9  -8   6        0.63       14.43     34.06 o 
  -8  -8   6      198.24      277.58     47.18 o 
  -7  -8   6       49.19       41.53     34.51 o 
  -6  -8   6      121.78      140.55     27.57 o 
  -5  -8   6      136.77       73.37     19.23 o 
  -4  -8   6        9.61       16.40     32.87 o 
  -3  -8   6        9.05      -15.88     21.94 o 
  -2  -8   6       64.25       54.69     33.86 o 
  -1  -8   6      921.52     1037.00     48.79 o 
   0  -8   6     1988.80     1997.72    117.15 o 
   1  -8   6      416.22      467.83     66.56 o 
   2  -8   6      325.25      315.08     54.25 o 
   3  -8   6      281.28      279.73     54.99 o 
   4  -8   6      634.60      732.03     88.03 o 
   5  -8   6      447.85      513.39     71.71 o 
   6  -8   6      165.43      238.41     73.30 o 
   7  -8   6       97.95      161.10     61.39 o 
 -11  -7   6        0.27       23.67     35.53 o 
 -10  -7   6       26.08       58.50     22.44 o 
  -9  -7   6      118.24       79.89     42.11 o 
  -8  -7   6        9.93       57.07     34.69 o 
  -7  -7   6       17.14       60.26     36.52 o 
  -6  -7   6      284.34      368.05     41.95 o 
  -5  -7   6       68.77        8.74     19.15 o 
  -4  -7   6        4.43       -9.09     13.54 o 
  -3  -7   6      171.28      105.27     23.36 o 
  -2  -7   6      152.52      205.35     30.71 o 
  -1  -7   6        4.29        7.16     17.71 o 
   0  -7   6       58.78       81.17     27.38 o 
   1  -7   6       15.18       48.77     28.47 o 
   2  -7   6      121.24       73.11     22.51 o 
   3  -7   6        4.44       -5.89     16.47 o 
   4  -7   6      138.46      194.97     38.25 o 
   5  -7   6      108.78      159.83     45.33 o 
   6  -7   6        4.65       28.55     24.05 o 
   7  -7   6       37.21       47.45     30.55 o 
 -11  -6   6       51.35       90.34     44.33 o 
 -10  -6   6      126.48      164.75     77.17 o 
  -9  -6   6      604.44      649.14    106.72 o 
  -8  -6   6      700.90      753.89     81.47 o 
  -7  -6   6      195.95      196.18     36.02 o 
  -6  -6   6      271.02      252.42     30.54 o 
  -5  -6   6      225.11      298.09     49.34 o 
  -4  -6   6      659.65      515.58     32.36 o 
  -3  -6   6       50.61      176.16     46.94 o 
  -2  -6   6     1128.25      954.85     71.17 o 
  -1  -6   6      101.29      180.57     37.78 o 
   0  -6   6       15.16       38.24     18.42 o 
   1  -6   6        1.45        9.12     22.76 o 
   2  -6   6        3.71       18.59     17.29 o 
   3  -6   6      187.50      126.31     52.77 o 
   4  -6   6        4.02       -5.31     38.21 o 
   5  -6   6        6.38       39.71     67.17 o 
   6  -6   6       89.85       66.94     35.67 o 
   7  -6   6       11.20       70.48     29.97 o 
   8  -6   6        2.53       58.61     39.53 o 
 -11  -5   6       56.87       80.33     28.02 o 
 -10  -5   6       93.86       99.21     43.57 o 
  -9  -5   6      672.54      737.99     96.37 o 
  -8  -5   6     1541.21     1416.66    117.85 o 
  -7  -5   6        0.77       10.60     19.81 o 
  -6  -5   6      113.86      135.31     42.54 o 
  -5  -5   6     1044.38     1194.35     59.89 o 
  -4  -5   6       16.28        8.74     14.76 o 
  -3  -5   6      328.72      194.22     26.42 o 
  -1  -5   6     1068.09      763.84     58.00 o 
   0  -5   6     1717.99     2130.76     86.68 o 
   1  -5   6        4.66       14.81     20.45 o 
   2  -5   6      337.86      295.72     40.82 o 
   3  -5   6      402.43      442.47     32.15 o 
   4  -5   6      300.99      233.60     29.92 o 
   5  -5   6      241.81      272.98     51.36 o 
   6  -5   6       28.82       56.43     30.11 o 
   7  -5   6      419.08      479.76     58.36 o 
   8  -5   6        1.49       32.68     46.04 o 
   9  -5   6       16.92       39.34     19.85 o 
 -12  -4   6        2.27        8.20     26.52 o 
 -11  -4   6        1.35       47.13     42.99 o 
 -10  -4   6       17.87      -23.88     29.01 o 
  -9  -4   6      561.81      407.81     48.82 o 
  -8  -4   6      236.21      266.72     31.55 o 
  -7  -4   6      120.51      178.15     25.84 o 
  -6  -4   6       69.85      120.26     26.12 o 
  -5  -4   6      993.05      945.33     89.53 o 
  -4  -4   6     2979.08     3038.51    107.22 o 
  -3  -4   6       50.23      119.16     21.27 o 
  -2  -4   6     3441.45     2919.06    109.84 o 
  -1  -4   6     1966.52     2552.46    116.31 o 
   0  -4   6     4074.26     4269.26    160.11 o 
   1  -4   6     1764.73     1929.46     84.52 o 
   2  -4   6       28.31       -0.13     12.33 o 
   3  -4   6      175.03      143.39     26.53 o 
   4  -4   6      817.37      801.93     56.84 o 
   5  -4   6      606.75      551.61     89.23 o 
   6  -4   6      466.65      453.24     65.92 o 
   7  -4   6       53.08       11.88     34.49 o 
   8  -4   6       60.32       84.12     40.75 o 
   9  -4   6        2.62       19.76     34.48 o 
  10  -4   6        1.91      104.43     38.97 o 
 -12  -3   6       66.01       62.34     40.15 o 
 -11  -3   6        9.20      -12.46     25.53 o 
 -10  -3   6        1.65        3.10     15.85 o 
  -9  -3   6       26.99       40.71     23.05 o 
  -8  -3   6       49.59       61.36     27.20 o 
  -7  -3   6      464.76      473.78     53.23 o 
  -6  -3   6      468.00      385.41     43.63 o 
  -5  -3   6      309.97      297.34     31.52 o 
  -4  -3   6      969.75      887.14    134.20 o 
  -3  -3   6     1777.38     1865.11    111.25 o 
  -2  -3   6       70.02       31.73     28.97 o 
  -1  -3   6      104.15      167.32     28.44 o 
   0  -3   6       31.21       38.99     24.37 o 
   1  -3   6      688.09      539.97     78.26 o 
   2  -3   6      772.37     1004.19     56.88 o 
   3  -3   6        1.34       26.44     25.75 o 
   4  -3   6     1069.19     1166.81     57.67 o 
   5  -3   6     1483.92     1652.56     81.62 o 
   6  -3   6      856.08      781.05    156.13 o 
   7  -3   6       43.74       10.89     18.64 o 
   8  -3   6      261.57      223.18     46.12 o 
   9  -3   6       71.72       23.30     27.97 o 
  10  -3   6      107.30       72.26     94.34 o 
 -11  -2   6      215.39      272.48     46.88 o 
 -10  -2   6      211.39      142.64     43.26 o 
  -9  -2   6      301.05      288.02     40.30 o 
  -8  -2   6      788.49      840.57    123.43 o 
  -7  -2   6       54.05       65.83     18.33 o 
  -6  -2   6      144.80      219.97     32.26 o 
  -5  -2   6      248.36      182.87     26.36 o 
  -4  -2   6       12.61       14.40      9.83 o 
  -2  -2   6        9.48       47.80     24.36 o 
  -1  -2   6      785.47      955.01     53.80 o 
   0  -2   6       99.59       62.46     29.96 o 
   1  -2   6      190.52       99.02     23.23 o 
   2  -2   6     2180.03     1823.30     91.09 o 
   3  -2   6        9.37       30.69     12.20 o 
   4  -2   6     1444.25     1100.28    108.10 o 
   5  -2   6      563.78      646.78     54.25 o 
   6  -2   6      233.42      248.39     32.61 o 
   7  -2   6      379.20      355.21     45.04 o 
   8  -2   6       15.47       46.83     40.19 o 
   9  -2   6        0.64       17.90     15.88 o 
  10  -2   6      129.22      115.71     26.73 o 
  11  -2   6      178.74      130.51     41.67 o 
 -11  -1   6       93.52       64.42     30.75 o 
 -10  -1   6      260.73      232.96     49.88 o 
  -9  -1   6      456.53      461.98     51.13 o 
  -8  -1   6      230.23      203.91     34.88 o 
  -7  -1   6      211.78      167.42     26.54 o 
  -6  -1   6        0.78       16.72     14.56 o 
  -5  -1   6      196.46      115.69     21.42 o 
  -3  -1   6     4811.58     4464.72    171.50 o 
  -2  -1   6      479.92      703.67     63.89 o 
  -1  -1   6     1595.27     1958.49     59.89 o 
   0  -1   6       87.11       94.47     15.23 o 
   1  -1   6      187.67      214.03     23.01 o 
   2  -1   6        0.07       28.49     26.01 o 
   3  -1   6       67.14       98.76     20.60 o 
   4  -1   6     1288.82     1691.00    113.74 o 
   5  -1   6       24.83      -17.39     17.39 o 
   6  -1   6      179.63      221.62     26.58 o 
   7  -1   6      330.27      291.55     39.17 o 
   8  -1   6      140.62      149.31     31.29 o 
   9  -1   6        0.38       31.56     17.49 o 
  10  -1   6       36.13       50.15     34.03 o 
  11  -1   6      196.97      187.77     63.29 o 
 -11   0   6       30.53        6.07     21.81 o 
 -10   0   6      285.55      279.61     34.28 o 
  -9   0   6       41.25       34.63     19.35 o 
  -8   0   6      360.32      384.11     50.06 o 
  -7   0   6     1182.15     1218.08    137.02 o 
  -6   0   6     1666.43     1782.50     74.45 o 
  -5   0   6      894.32      955.41     73.24 o 
  -4   0   6       48.61       22.30     13.39 o 
  -3   0   6      706.18     1080.48     74.21 o 
  -1   0   6     1540.49     2115.57    113.26 o 
   0   0   6     1238.86     1056.50     57.50 o 
   1   0   6      768.43      919.99     59.67 o 
   2   0   6      356.50      322.14     45.37 o 
   3   0   6     1125.41     1117.68     50.04 o 
   4   0   6      662.33      517.81     49.15 o 
   5   0   6      100.79       52.14     15.42 o 
   6   0   6       30.67       84.65     18.69 o 
   7   0   6      155.54      134.90     22.09 o 
   8   0   6        2.58       21.41     13.18 o 
   9   0   6       21.40       27.05     31.83 o 
  10   0   6       42.41       49.60     42.56 o 
  11   0   6      178.09      155.92     41.95 o 
  12   0   6      113.81       67.17     39.41 o 
 -11   1   6        1.35       39.43     50.60 o 
 -10   1   6        4.78       13.68     19.99 o 
  -9   1   6      191.19      193.19     34.39 o 
  -8   1   6       12.15       50.40     15.38 o 
  -7   1   6       27.90       57.77     15.06 o 
  -6   1   6      233.37      181.75     22.93 o 
  -5   1   6      494.16      487.41     46.80 o 
  -4   1   6      337.06      464.98     34.59 o 
  -2   1   6     1922.72     1614.78     73.57 o 
  -1   1   6     4075.11     3745.88    103.59 o 
   0   1   6      436.56      389.09     34.24 o 
   2   1   6     3320.30     3982.43     92.61 o 
   3   1   6    10561.56    12079.96    350.99 o 
   4   1   6     4501.35     4779.77    170.93 o 
   5   1   6      866.45     1115.41     44.14 o 
   6   1   6      970.11      891.43     50.08 o 
   7   1   6       42.69       48.27     15.49 o 
   8   1   6       15.64       19.43     17.34 o 
   9   1   6      136.11      207.45     52.39 o 
  10   1   6      316.66      260.03     33.29 o 
  11   1   6       13.88       18.83     22.63 o 
  12   1   6       28.28       22.01     22.06 o 
 -10   2   6      128.38      165.53     55.52 o 
  -9   2   6       23.83       36.65     15.34 o 
  -8   2   6      157.63      196.17     39.97 o 
  -7   2   6       13.42       -8.70     16.98 o 
  -6   2   6        1.61       12.52     32.86 o 
  -5   2   6      207.21      200.10     33.69 o 
  -4   2   6      235.07      234.23     32.18 o 
  -3   2   6      246.35      279.09     41.23 o 
  -2   2   6      346.21      352.40     45.90 o 
  -1   2   6     2737.37     3292.80     91.27 o 
   0   2   6     3185.40     3206.52    106.18 o 
   1   2   6     5241.56     6339.88    125.60 o 
   2   2   6    11322.59    12878.82    413.69 o 
   3   2   6     5775.51     6927.51    125.42 o 
   4   2   6      824.84      791.80     40.30 o 
   5   2   6      459.73      446.11     24.55 o 
   6   2   6      643.39      686.51     52.17 o 
   7   2   6      110.29      121.42     17.82 o 
   8   2   6     1074.23      917.83    260.92 o 
   9   2   6      117.04       91.57     18.62 o 
  10   2   6      239.56      285.40    124.79 o 
  11   2   6      103.49      106.41     39.52 o 
  12   2   6        6.22       26.70     22.20 o 
 -10   3   6      173.19      140.44     43.81 o 
  -9   3   6        1.05       43.84     27.08 o 
  -8   3   6       14.31       20.45     22.76 o 
  -7   3   6       42.91       93.86     32.87 o 
  -6   3   6        1.30       21.64     15.90 o 
  -5   3   6       39.12       79.37     20.68 o 
  -4   3   6      465.91      411.66     44.74 o 
  -3   3   6      419.55      575.78     37.95 o 
  -2   3   6        9.79       24.75     11.28 o 
  -1   3   6      288.53      310.70     35.99 o 
   0   3   6     1998.15     2287.01     78.05 o 
   1   3   6     2355.89     2158.69     70.79 o 
   2   3   6     4557.01     5944.99    178.50 o 
   3   3   6     1655.29     1648.04    109.87 o 
   4   3   6      177.49      136.54     27.77 o 
   5   3   6      602.72      411.68     45.53 o 
   6   3   6       93.96      162.69     36.59 o 
   7   3   6      415.41      494.97     63.33 o 
   8   3   6      151.62      123.10     31.36 o 
   9   3   6      197.70      217.89     51.84 o 
  10   3   6      464.00      379.84    111.95 o 
  11   3   6      848.84      861.76    120.37 o 
  12   3   6      201.85      232.37     65.20 o 
  -9   4   6      346.73      391.91     64.37 o 
  -8   4   6      105.66      108.79     44.29 o 
  -7   4   6        0.48       13.76     20.74 o 
  -6   4   6      670.09      635.76    104.67 o 
  -5   4   6      502.61      634.39     47.05 o 
  -4   4   6       26.52       24.86     14.97 o 
  -3   4   6      690.39      574.71     42.14 o 
  -2   4   6      320.37      218.38     30.36 o 
  -1   4   6     3743.72     4211.77    156.92 o 
   0   4   6      869.16      998.18     46.66 o 
   1   4   6        4.90       16.26     14.32 o 
   2   4   6       53.53       96.34     36.92 o 
   3   4   6      955.36      861.06     40.59 o 
   4   4   6     1727.04     1803.41     74.98 o 
   5   4   6        1.16        4.25     27.69 o 
   6   4   6      175.07      172.41     34.92 o 
   7   4   6       91.53       81.98     23.94 o 
   8   4   6       47.36       39.86     38.66 o 
   9   4   6       70.98       53.81     27.80 o 
  10   4   6       12.38        1.79     12.84 o 
  11   4   6      844.31      786.18    286.44 o 
  12   4   6      344.98      422.90    106.41 o 
  -9   5   6      144.73      177.13     40.81 o 
  -8   5   6       89.53       62.41     23.55 o 
  -7   5   6       40.20       53.00     25.59 o 
  -6   5   6      632.67      603.09    101.70 o 
  -5   5   6       63.81       54.59     16.44 o 
  -4   5   6      108.07      118.95     16.94 o 
  -3   5   6      183.92      141.02     23.75 o 
  -2   5   6        4.87       20.05     11.25 o 
  -1   5   6        6.41       37.16     14.37 o 
   0   5   6      656.37      784.79     55.50 o 
   1   5   6      124.52       71.27     25.17 o 
   2   5   6      661.29      774.75     43.94 o 
   3   5   6      197.00      292.35     30.74 o 
   4   5   6        4.45        6.63      4.71 o 
   5   5   6       39.47        5.89     20.75 o 
   6   5   6       27.39       31.50     27.63 o 
   7   5   6        0.93       22.13     14.01 o 
   8   5   6      479.14      540.64     65.65 o 
   9   5   6      289.13      251.30     55.44 o 
  10   5   6      253.44      282.24     49.84 o 
  11   5   6       62.35       77.89     33.90 o 
  12   5   6       57.98       50.20     32.15 o 
  -8   6   6       34.43       36.68     66.72 o 
  -7   6   6       97.32       90.78     39.58 o 
  -6   6   6      561.80      570.60     99.25 o 
  -5   6   6       60.78       56.24     38.47 o 
  -4   6   6      517.40      468.33     71.01 o 
  -3   6   6      318.11      324.63     33.47 o 
  -2   6   6      518.79      515.11     47.47 o 
  -1   6   6     2366.28     2856.91    109.63 o 
   0   6   6     1403.80     1255.36     60.65 o 
   1   6   6     2620.20     3127.05    128.97 o 
   2   6   6     2720.34     3002.79    163.29 o 
   3   6   6      301.77      276.67     21.57 o 
   4   6   6       16.57       20.56     20.56 o 
   5   6   6      595.47      591.41     53.87 o 
   6   6   6       15.86       46.16     29.97 o 
   7   6   6      384.21      468.98    139.26 o 
   8   6   6      342.76      445.08     74.05 o 
   9   6   6       12.30       46.11     25.88 o 
  10   6   6       88.28      127.93     41.06 o 
  11   6   6        4.35       -4.87     38.06 o 
  12   6   6      138.75      136.09     49.71 o 
  -8   7   6       56.50       57.44     29.11 o 
  -7   7   6        0.67       29.39     31.05 o 
  -6   7   6       40.00       54.52     29.97 o 
  -5   7   6      172.89      116.84     37.93 o 
  -4   7   6      243.13      230.78     36.85 o 
  -3   7   6       64.61       54.09     20.79 o 
  -2   7   6      127.90      104.92     19.59 o 
  -1   7   6     1298.65     1262.25    142.86 o 
   0   7   6      545.68      746.47     75.82 o 
   1   7   6      450.57      303.63     29.31 o 
   2   7   6      218.12      317.52     30.42 o 
   3   7   6      476.32      444.77     39.95 o 
   4   7   6      400.78      347.39     48.51 o 
   5   7   6      299.13      345.74     62.16 o 
   6   7   6     1447.06     1605.33    120.31 o 
   7   7   6      297.99      436.91     75.73 o 
   8   7   6      200.66      267.96     38.03 o 
   9   7   6        0.43       56.40     21.54 o 
  10   7   6       54.11       55.31     23.67 o 
  11   7   6      109.40       67.44     31.99 o 
  12   7   6        9.96       47.98     26.17 o 
  -7   8   6        1.85        9.05     30.92 o 
  -6   8   6       60.56       71.59     37.91 o 
  -5   8   6       51.11       85.11     24.16 o 
  -4   8   6        4.36       13.99     32.24 o 
  -3   8   6      141.52      131.60     40.78 o 
  -2   8   6       18.70       30.94     21.98 o 
  -1   8   6        7.28       14.92     18.72 o 
   0   8   6       81.30       34.96     19.98 o 
   1   8   6        0.68       15.13     21.61 o 
   2   8   6      832.98      809.81    117.77 o 
   3   8   6     2172.82     2613.59    145.22 o 
   4   8   6      151.26      118.99     18.51 o 
   5   8   6      535.18      626.37    100.16 o 
   6   8   6      195.13      338.01     58.74 o 
   7   8   6       26.49       14.54     25.41 o 
   8   8   6      660.62      547.29     69.01 o 
   9   8   6       88.17      120.19     43.35 o 
  10   8   6      584.30      571.20    108.39 o 
  11   8   6      119.00      172.87     48.46 o 
  12   8   6        7.63        5.99     30.90 o 
  -6   9   6       21.20       13.14     27.17 o 
  -5   9   6       34.88       61.59     30.44 o 
  -4   9   6       10.04       26.05     41.05 o 
  -3   9   6       67.24       14.22     47.76 o 
  -2   9   6       59.47       54.12     36.74 o 
  -1   9   6      121.83       80.23     21.91 o 
   0   9   6      139.76      124.49     26.25 o 
   1   9   6      211.94      220.72     39.49 o 
   2   9   6      264.64      290.14     39.33 o 
   3   9   6      588.18      486.99     79.84 o 
   5   9   6       46.53       44.78     19.28 o 
   6   9   6       83.29       76.96     31.22 o 
   7   9   6       35.44      -26.86     54.18 o 
   8   9   6      218.48      225.45     75.23 o 
   9   9   6      249.08      289.51     81.65 o 
  10   9   6       66.73       93.67     47.11 o 
  11   9   6      244.83      379.44     57.23 o 
  12   9   6      110.37       88.37     34.41 o 
  -5  10   6      173.66      242.17     69.66 o 
  -4  10   6       69.60      114.49     50.35 o 
  -3  10   6       65.70       52.49     34.18 o 
  -2  10   6       20.53       13.83     27.46 o 
  -1  10   6       33.21      -26.09     33.83 o 
   0  10   6        3.41       21.39     16.70 o 
   1  10   6        0.13       19.86     41.35 o 
   2  10   6        9.62       25.01     18.91 o 
   3  10   6       73.31       96.48     20.34 o 
   4  10   6       47.61       22.00     11.92 o 
   5  10   6      281.80      286.41     52.62 o 
   6  10   6       90.12      115.79     35.38 o 
   7  10   6       76.95       89.17     55.68 o 
   8  10   6       63.64       82.47     34.30 o 
   9  10   6       95.04      136.51     43.32 o 
  10  10   6        2.62      -21.20     37.79 o 
  11  10   6       67.32       21.88     35.08 o 
  -4  11   6      118.93      127.02     84.04 o 
  -3  11   6      151.70      156.27     58.58 o 
  -2  11   6       51.92      162.68     73.71 o 
  -1  11   6        6.45      -25.30     34.33 o 
   0  11   6        4.98       -2.24     53.44 o 
   1  11   6      219.72      196.57     60.33 o 
   2  11   6      303.33      288.88     90.60 o 
   3  11   6       26.69       54.53     17.47 o 
   4  11   6        2.81       19.00     13.16 o 
   5  11   6       13.33       40.32     24.42 o 
   6  11   6      335.26      329.15     47.71 o 
   7  11   6        0.59       48.98     28.96 o 
   8  11   6        0.01       13.95     39.16 o 
   9  11   6       27.19       39.73     29.42 o 
  10  11   6       14.90       16.32     34.47 o 
  11  11   6       11.81       46.81     25.11 o 
  -2  12   6       33.42      -10.54     76.57 o 
  -1  12   6       55.62       48.83     39.31 o 
   0  12   6       65.58       55.28     28.28 o 
   1  12   6       63.68       42.28     41.25 o 
   2  12   6      191.47      139.28     33.02 o 
   3  12   6      159.84      143.83     58.42 o 
   4  12   6      417.59      412.71     74.56 o 
   5  12   6      274.46      303.58     43.54 o 
   6  12   6        2.56       23.28     53.59 o 
   7  12   6        5.10       56.79     29.47 o 
   8  12   6        3.56       64.26     23.59 o 
   9  12   6        4.95        5.22     35.67 o 
  10  12   6        1.39       35.84     31.97 o 
   0  13   6       55.75       77.79     48.97 o 
   1  13   6      299.66      325.65     86.93 o 
   2  13   6       23.27       33.33     23.66 o 
   3  13   6        1.41       28.43     30.34 o 
   4  13   6        0.53       24.36     18.27 o 
   5  13   6       69.44       63.03     26.48 o 
   6  13   6      234.17      221.23     61.29 o 
   7  13   6        4.73      -27.11     31.24 o 
   8  13   6        1.65       27.12     57.32 o 
   3  14   6      103.86      215.84    117.62 o 
   4  14   6      121.18      153.44     79.71 o 
   5  14   6       66.21      131.75     43.29 o 
   6  14   6      160.24       61.62     29.55 o 
  -6 -12   7       62.91       67.87     44.85 o 
  -5 -12   7       23.70       56.96     23.28 o 
  -4 -12   7        7.86      -25.92     25.92 o 
  -3 -12   7       37.10       34.84     52.54 o 
  -2 -12   7      187.48      213.93     68.51 o 
  -1 -12   7      563.50      630.25     89.90 o 
   0 -12   7      189.19      185.98     75.83 o 
  -8 -11   7       20.04       30.18     23.71 o 
  -7 -11   7       28.89       54.20     36.42 o 
  -6 -11   7       13.79       33.14     31.05 o 
  -5 -11   7      153.21      243.48     56.85 o 
  -4 -11   7       80.95       68.62     26.32 o 
  -3 -11   7       23.12       36.50     23.34 o 
  -2 -11   7      102.55       75.14     37.60 o 
  -1 -11   7      231.59      263.40     40.60 o 
   0 -11   7     1274.46     1169.19    125.50 o 
   1 -11   7      153.45      166.65     51.41 o 
   2 -11   7        4.59       34.10     37.04 o 
  -9 -10   7        2.70        8.10     35.49 o 
  -8 -10   7        2.17       -7.53     31.32 o 
  -7 -10   7        0.03       20.79     55.38 o 
  -6 -10   7       15.07       25.68     24.78 o 
  -5 -10   7      121.99       92.74     36.23 o 
  -4 -10   7        2.12       22.32     18.66 o 
  -3 -10   7        0.09       -0.69     17.26 o 
  -2 -10   7        0.75       36.17     24.86 o 
  -1 -10   7       29.45       26.46     20.45 o 
   0 -10   7       88.04       92.71     25.40 o 
   1 -10   7       64.82       77.39     60.45 o 
   2 -10   7       27.46       47.34     35.73 o 
   3 -10   7        0.27       17.43     25.52 o 
   4 -10   7       15.53       49.08     31.52 o 
 -10  -9   7       92.97       69.19     70.30 o 
  -9  -9   7      103.99      132.86     50.15 o 
  -8  -9   7      363.78      313.29     54.94 o 
  -7  -9   7       85.97      150.07     58.95 o 
  -6  -9   7      157.13      144.71     45.53 o 
  -5  -9   7      167.51      159.86     66.12 o 
  -4  -9   7      123.98      137.74     30.81 o 
  -3  -9   7       45.83       37.60     27.23 o 
  -2  -9   7        2.21        1.52     18.71 o 
  -1  -9   7       35.26        2.51     21.56 o 
   0  -9   7       96.11       75.83     28.22 o 
   1  -9   7      130.81      126.12     36.91 o 
   2  -9   7       76.94       82.07     39.45 o 
   3  -9   7       11.71       49.37     24.25 o 
   4  -9   7       35.12       26.16     39.26 o 
   5  -9   7       24.66       26.23     31.86 o 
 -10  -8   7       93.84      194.57     87.69 o 
  -9  -8   7      292.75      312.33     51.41 o 
  -8  -8   7      640.27      720.84    115.23 o 
  -7  -8   7      139.11      178.10     54.48 o 
  -6  -8   7        6.57       15.47     24.42 o 
  -5  -8   7      420.01      429.40     76.57 o 
  -4  -8   7      176.40      154.93     36.15 o 
  -3  -8   7       82.45      174.44     53.88 o 
  -2  -8   7       27.66       34.43     16.77 o 
  -1  -8   7       14.10       71.51     30.86 o 
   0  -8   7      535.26      451.93     54.89 o 
   1  -8   7        2.07      -17.76     17.91 o 
   2  -8   7       13.18       26.96     27.00 o 
   3  -8   7       19.41       23.32     33.68 o 
   4  -8   7       68.56       50.73     38.21 o 
   5  -8   7      145.52      118.38     48.08 o 
   6  -8   7       81.49       92.59     42.24 o 
 -11  -7   7       64.29       79.16     36.57 o 
 -10  -7   7       64.89       47.52     81.05 o 
  -9  -7   7      119.53      146.60     50.42 o 
  -8  -7   7      331.01      290.71     53.71 o 
  -7  -7   7        0.48       52.22     67.47 o 
  -6  -7   7       39.89      -17.25     35.97 o 
  -5  -7   7       10.51       73.28     37.22 o 
  -4  -7   7      317.29      310.99     47.09 o 
  -3  -7   7      820.97      863.13     77.02 o 
  -2  -7   7      676.18      673.27     47.94 o 
  -1  -7   7      430.06      402.26     36.69 o 
   0  -7   7      548.07      610.51     70.71 o 
   1  -7   7     1016.87     1103.76    102.15 o 
   2  -7   7      299.31      379.84     39.97 o 
   3  -7   7      182.78      136.94     25.18 o 
   4  -7   7      131.88      137.03     40.03 o 
   5  -7   7      482.81      401.27     83.63 o 
   6  -7   7      214.50      296.64     59.65 o 
   7  -7   7       31.04       46.19     75.68 o 
 -11  -6   7       50.49      103.32     42.69 o 
 -10  -6   7      229.54      169.96     60.75 o 
  -9  -6   7        0.36       12.24     24.18 o 
  -8  -6   7      244.44      279.96     49.41 o 
  -7  -6   7       63.63       70.29     36.20 o 
  -6  -6   7        0.80       42.88     37.13 o 
  -5  -6   7      157.75      106.52     37.06 o 
  -4  -6   7       63.56       24.70     13.11 o 
  -3  -6   7      315.81      190.67     24.25 o 
  -2  -6   7     1032.97     1381.84     99.27 o 
  -1  -6   7      632.05      654.28     36.07 o 
   0  -6   7      975.98     1010.62     73.79 o 
   1  -6   7      113.21      138.17     22.84 o 
   2  -6   7      217.85      191.54     31.77 o 
   3  -6   7       86.69      113.60     22.08 o 
   4  -6   7       38.39       41.93     19.07 o 
   5  -6   7      424.64      401.33     61.12 o 
   6  -6   7      332.25      213.18     39.68 o 
   7  -6   7       35.32       29.89     47.17 o 
   8  -6   7        2.66       66.83     31.15 o 
 -11  -5   7       22.50       35.61     26.40 o 
 -10  -5   7       52.63       70.24     42.99 o 
  -9  -5   7      372.63      404.35     72.24 o 
  -8  -5   7     1644.76     1461.21    209.80 o 
  -7  -5   7      284.88      288.09     72.69 o 
  -6  -5   7       21.48       33.75     20.81 o 
  -5  -5   7       63.49      205.63     50.45 o 
  -4  -5   7      148.48       88.55     35.41 o 
  -3  -5   7       90.23       30.49     22.45 o 
  -2  -5   7      176.22      119.45     21.54 o 
  -1  -5   7      328.47      375.76     51.53 o 
   0  -5   7     1393.47     1689.38     88.77 o 
   1  -5   7      116.93       90.77     50.59 o 
   2  -5   7       84.79      109.96     21.73 o 
   3  -5   7      237.86      220.06     37.85 o 
   4  -5   7        5.65       13.21     14.71 o 
   5  -5   7       38.41       33.78     19.23 o 
   6  -5   7      251.79      314.40     47.12 o 
   7  -5   7      128.73      177.34     63.19 o 
   8  -5   7        8.87       30.96     27.81 o 
   9  -5   7        0.38       14.42     27.23 o 
 -11  -4   7      150.20      168.25     63.55 o 
 -10  -4   7      379.64      370.76     65.96 o 
  -9  -4   7      304.10      310.58     70.60 o 
  -8  -4   7      563.36      567.08     76.65 o 
  -7  -4   7        3.88       28.63     61.50 o 
  -6  -4   7      207.95      162.42     30.72 o 
  -5  -4   7      311.06      361.98     54.61 o 
  -3  -4   7       80.45      226.03     80.75 o 
  -2  -4   7      244.88      212.87     37.23 o 
  -1  -4   7     2428.59     2173.99     95.96 o 
   0  -4   7     1084.70     1296.71     76.53 o 
   1  -4   7      155.39      154.35     25.40 o 
   2  -4   7      124.77      179.08     28.52 o 
   3  -4   7       22.44       28.15      9.75 o 
   4  -4   7      510.88      493.23    104.34 o 
   5  -4   7       89.82       95.11     45.43 o 
   6  -4   7       81.69       57.33     23.29 o 
   7  -4   7      780.75      849.15     74.42 o 
   8  -4   7      260.65      246.01     60.60 o 
   9  -4   7       45.08       61.32     28.50 o 
 -11  -3   7       12.77        0.66     23.62 o 
 -10  -3   7      178.41      154.76     40.45 o 
  -9  -3   7       40.25       53.61     32.30 o 
  -8  -3   7      180.28      217.10     43.25 o 
  -7  -3   7        1.02        8.57     35.60 o 
  -6  -3   7      717.83      703.93    104.00 o 
  -5  -3   7     1067.01     1210.04     94.09 o 
  -4  -3   7      137.70      186.49     61.80 o 
  -3  -3   7       29.57      111.67     35.95 o 
  -2  -3   7       66.44      135.24     28.16 o 
  -1  -3   7     1017.32      899.06     38.02 o 
   0  -3   7       74.95      109.87     51.36 o 
   1  -3   7      551.74      445.99     43.05 o 
   2  -3   7      972.29     1122.79     68.70 o 
   3  -3   7      447.78      642.47     54.33 o 
   4  -3   7      125.38      171.75     32.13 o 
   5  -3   7      145.97      172.40     29.04 o 
   6  -3   7        0.29      -11.10     17.65 o 
   7  -3   7        2.74       20.03     10.88 o 
   8  -3   7       27.52       26.22     34.00 o 
   9  -3   7        5.35       38.13     25.96 o 
  10  -3   7        4.71       27.46     58.51 o 
 -11  -2   7       23.30       19.63     37.61 o 
 -10  -2   7       36.04       44.34     12.77 o 
  -9  -2   7       18.74       33.32     41.42 o 
  -8  -2   7      435.12      600.68    117.66 o 
  -7  -2   7        3.10       17.89     19.92 o 
  -6  -2   7       79.69      114.50     33.39 o 
  -5  -2   7      952.62      945.58     76.25 o 
  -4  -2   7       78.75       85.99     54.03 o 
  -3  -2   7      185.26      145.67     37.36 o 
  -2  -2   7       80.68       87.57     27.52 o 
  -1  -2   7     1154.25     1173.13    162.28 o 
   0  -2   7      301.35      247.43     35.17 o 
   1  -2   7        1.48       34.61     11.81 o 
   2  -2   7     1103.22      933.05     48.45 o 
   3  -2   7      638.44      876.34     46.49 o 
   4  -2   7       27.19       26.62     13.14 o 
   5  -2   7      477.36      600.38     52.21 o 
   6  -2   7      853.34      786.25     55.91 o 
   7  -2   7       43.30       53.63     19.52 o 
   8  -2   7       27.95       27.90     19.98 o 
   9  -2   7        5.33        9.63     17.00 o 
  10  -2   7        7.78       41.50     35.23 o 
  11  -2   7       25.69       10.83     25.64 o 
 -11  -1   7       14.72       41.92     60.90 o 
 -10  -1   7        7.52        4.99     32.88 o 
  -9  -1   7        9.73       27.52     41.79 o 
  -8  -1   7       76.19       49.82     14.90 o 
  -7  -1   7       32.61       25.51     14.50 o 
  -6  -1   7       97.30       91.77     20.22 o 
  -5  -1   7      405.65      539.81     64.86 o 
  -4  -1   7     1213.63      811.55     62.94 o 
  -3  -1   7      130.92      111.55     27.86 o 
  -2  -1   7     3764.75     4164.85    185.26 o 
  -1  -1   7     2596.13     2631.93    101.94 o 
   0  -1   7       78.56       84.50     18.68 o 
   1  -1   7        5.99       53.06     16.48 o 
   2  -1   7     2735.92     3666.34    131.30 o 
   3  -1   7     3859.41     3670.28    139.19 o 
   4  -1   7       71.99       51.09     15.71 o 
   5  -1   7      877.00      833.28     56.42 o 
   6  -1   7       40.96       28.64     27.16 o 
   7  -1   7     1020.76     1043.78     67.84 o 
   8  -1   7       34.76       71.81     25.82 o 
   9  -1   7        2.41       18.44     16.27 o 
  10  -1   7        6.55       22.98     20.60 o 
  11  -1   7       14.59       27.24     25.76 o 
 -11   0   7        5.39      -24.48     27.17 o 
 -10   0   7       33.97       58.75     28.06 o 
  -9   0   7       89.54       83.07     24.20 o 
  -8   0   7       10.74       77.10     22.99 o 
  -7   0   7       51.14       76.12     19.49 o 
  -6   0   7        5.85       -1.42     25.91 o 
  -5   0   7      117.79       43.84     23.14 o 
  -4   0   7       47.76        7.12     11.13 o 
  -2   0   7      633.34      885.78     42.59 o 
  -1   0   7      231.02      192.97     32.59 o 
   0   0   7     1087.43     1132.32     75.29 o 
   1   0   7     1647.89     1930.72     87.67 o 
   2   0   7     2065.48     1827.51    104.51 o 
   3   0   7     1340.16     1828.82     96.91 o 
   4   0   7      199.26      115.88     21.81 o 
   5   0   7     3131.94     3805.34    170.42 o 
   6   0   7     1431.61     1311.62     77.03 o 
   7   0   7        2.61       13.72     16.88 o 
   8   0   7      930.32     1088.82     81.67 o 
   9   0   7      757.08      703.68    104.34 o 
  10   0   7       81.49       63.09     21.91 o 
  11   0   7      121.55       99.71     59.41 o 
 -10   1   7       82.09      108.72     36.72 o 
  -9   1   7       30.48       24.25     14.57 o 
  -8   1   7      571.99      466.31     42.50 o 
  -7   1   7       91.19       91.90     19.09 o 
  -6   1   7      298.27      296.94     32.90 o 
  -5   1   7      897.05      803.22     56.63 o 
  -4   1   7      103.93       88.74     18.84 o 
  -3   1   7      161.97      109.12     19.26 o 
  -2   1   7      824.86      779.27     68.93 o 
  -1   1   7      315.00      342.78     36.29 o 
   0   1   7      250.80      402.42     49.08 o 
   1   1   7      177.05      235.66     35.87 o 
   2   1   7      355.74      464.01     51.70 o 
   4   1   7        3.34       10.87     20.15 o 
   5   1   7     1201.13     1114.36     73.77 o 
   6   1   7     1105.92     1383.01     56.00 o 
   7   1   7      692.88      603.35     54.94 o 
   8   1   7      527.33      525.25     75.47 o 
   9   1   7       14.75       19.22     18.60 o 
  10   1   7        6.36       13.92     14.41 o 
  11   1   7      156.88      221.04     53.25 o 
  12   1   7       45.56       91.65     57.32 o 
 -10   2   7      172.42      218.64     59.13 o 
  -9   2   7      299.91      371.42    141.09 o 
  -8   2   7       10.03       31.51     11.73 o 
  -7   2   7      122.08      116.03     26.48 o 
  -6   2   7       73.21      103.06     14.83 o 
  -5   2   7       36.04       46.63     27.74 o 
  -4   2   7      377.97      424.32     64.93 o 
  -3   2   7        1.42       10.93     16.30 o 
  -2   2   7      334.84      272.47     28.96 o 
  -1   2   7      459.96      461.69     46.05 o 
   0   2   7      240.05      423.70     50.84 o 
   1   2   7      493.59      335.23     40.59 o 
   2   2   7      978.67     1030.82     45.10 o 
   3   2   7     1299.34     1400.23     63.48 o 
   4   2   7       48.85       32.35     16.56 o 
   5   2   7      480.79      474.28     27.57 o 
   6   2   7       87.21       55.04     13.77 o 
   7   2   7        0.49       -2.28     11.48 o 
   8   2   7       33.42       49.10     15.74 o 
   9   2   7       21.29       -6.04     18.59 o 
  10   2   7       39.88       44.72     30.15 o 
  11   2   7      265.19      277.24    104.19 o 
  12   2   7       38.56       -8.31     41.35 o 
 -10   3   7      141.41      132.96     34.11 o 
  -9   3   7      319.93      261.30     54.17 o 
  -8   3   7      304.61      249.96     56.34 o 
  -7   3   7       28.45       48.06     51.05 o 
  -6   3   7     1660.16     1664.15     80.76 o 
  -5   3   7      713.67      767.23     95.73 o 
  -4   3   7      244.49      219.50     29.28 o 
  -3   3   7      620.85      638.98     68.28 o 
  -2   3   7       66.13       72.19     27.92 o 
  -1   3   7     1598.90     1740.36     84.20 o 
   0   3   7      658.83      794.14     51.21 o 
   1   3   7     2034.33     1910.19     88.53 o 
   2   3   7     3137.71     4074.15    144.86 o 
   3   3   7      230.77      173.97     33.73 o 
   4   3   7       15.61       21.06     22.34 o 
   5   3   7     1035.74     1031.75     58.61 o 
   6   3   7       48.98       36.28      9.04 o 
   7   3   7        0.04       12.46     21.33 o 
   8   3   7      334.08      386.06     55.40 o 
   9   3   7       16.61       26.79     26.27 o 
  10   3   7       61.91      137.35     41.22 o 
  11   3   7       99.17       81.28    104.34 o 
  12   3   7      133.02      128.13     47.43 o 
  -9   4   7      113.84       69.24     48.36 o 
  -8   4   7      194.57      212.88     58.66 o 
  -7   4   7        1.79       37.03     12.87 o 
  -6   4   7       42.42      -16.62     32.34 o 
  -5   4   7      269.36      208.56     37.18 o 
  -4   4   7      168.25      257.39     36.35 o 
  -3   4   7      121.84       80.65     28.79 o 
  -2   4   7     1247.21     1225.30     66.88 o 
  -1   4   7      881.48      814.87     60.97 o 
   0   4   7     1204.09     1133.57     61.35 o 
   1   4   7      168.85      248.77     29.54 o 
   2   4   7      730.14      482.28     64.03 o 
   3   4   7       25.91       46.99      9.25 o 
   4   4   7       23.56       25.45      9.14 o 
   5   4   7     1337.61     1709.49    129.56 o 
   6   4   7     1021.62     1073.89    101.50 o 
   7   4   7      307.91      267.59     51.58 o 
   8   4   7       50.35       40.61     22.00 o 
   9   4   7      281.97      269.62     60.06 o 
  10   4   7      272.32      353.52     64.78 o 
  11   4   7       13.95       -6.11     35.14 o 
  12   4   7       66.74       52.97     87.77 o 
  -9   5   7       15.86       20.89     37.35 o 
  -8   5   7        0.02       43.23     25.91 o 
  -7   5   7        0.12       23.49     19.94 o 
  -6   5   7       48.11       14.92     13.98 o 
  -5   5   7       14.05        6.25     21.89 o 
  -4   5   7       18.86       47.45     18.03 o 
  -3   5   7        9.62       12.88     14.06 o 
  -2   5   7     2605.30     2441.10     86.55 o 
  -1   5   7      853.19     1021.59     79.22 o 
   0   5   7      668.93      667.76     50.11 o 
   1   5   7      194.17      261.92     30.53 o 
   2   5   7        3.08       25.68     17.38 o 
   3   5   7     1142.55      959.78     71.50 o 
   4   5   7      131.92      216.62     33.40 o 
   5   5   7      452.35      289.37     41.01 o 
   6   5   7      603.82      744.21    100.01 o 
   7   5   7        9.52       53.57     26.90 o 
   8   5   7       45.75       17.14     50.45 o 
   9   5   7      110.25      157.49     61.35 o 
  10   5   7      113.52       79.16     26.15 o 
  11   5   7      166.93      164.49     41.36 o 
  12   5   7       39.98       88.99     30.98 o 
  -8   6   7        7.54       62.54     37.73 o 
  -7   6   7      122.04       85.19     49.56 o 
  -6   6   7       40.97       62.99     31.03 o 
  -5   6   7      139.35      121.90     49.56 o 
  -4   6   7       30.23       13.03     17.29 o 
  -3   6   7        0.24       28.55     47.54 o 
  -2   6   7      404.83      518.69     69.74 o 
  -1   6   7      875.46      744.73     46.48 o 
   0   6   7      181.88      205.46     30.14 o 
   1   6   7       68.79       64.87     23.23 o 
   2   6   7      165.91      105.32     21.06 o 
   3   6   7      245.59      287.55     41.01 o 
   4   6   7      605.44      632.62     55.56 o 
   5   6   7      552.42      810.50    161.65 o 
   6   6   7      384.58      345.49     47.49 o 
   7   6   7       96.19       40.63     36.31 o 
   8   6   7      163.08      168.04     44.48 o 
   9   6   7     1662.25     1848.84    263.05 o 
  10   6   7      395.25      530.02     72.84 o 
  11   6   7        5.28       23.99     30.29 o 
  12   6   7       34.53        6.85     37.04 o 
  -7   7   7        4.77      -13.62     40.59 o 
  -6   7   7      100.88       93.24     47.47 o 
  -5   7   7       46.35       74.38     57.02 o 
  -4   7   7       39.63       30.91     53.74 o 
  -3   7   7      871.95      828.49     76.28 o 
  -2   7   7        5.19       35.85     14.38 o 
  -1   7   7       38.34       72.96     40.78 o 
   0   7   7       20.81       37.08     18.94 o 
   1   7   7       19.87       40.17     15.05 o 
   2   7   7        0.42       25.23     20.58 o 
   3   7   7      365.15      437.64     41.56 o 
   4   7   7      114.87       96.09     27.03 o 
   5   7   7      126.68      172.10     46.86 o 
   6   7   7      406.51      468.87     59.34 o 
   7   7   7      166.26      215.61     77.17 o 
   8   7   7      281.41      316.49     47.76 o 
   9   7   7     1023.16     1015.77    103.64 o 
  10   7   7        0.65       31.92     59.86 o 
  11   7   7       36.84       40.89     29.71 o 
  12   7   7       39.50       38.39     28.34 o 
  -6   8   7        9.04       47.40     31.20 o 
  -5   8   7       34.92       56.49     22.16 o 
  -4   8   7      126.32      103.36     95.08 o 
  -3   8   7     1131.70     1256.97    106.08 o 
  -2   8   7       33.95       15.59     19.29 o 
  -1   8   7      173.13      174.44     31.01 o 
   0   8   7       79.50       53.97     25.53 o 
   1   8   7       35.11       69.61     31.11 o 
   2   8   7        4.75       16.04     21.79 o 
   3   8   7      107.13      115.62     37.70 o 
   4   8   7      226.80      196.87     23.61 o 
   5   8   7        4.40       18.10     24.33 o 
   6   8   7      104.33      101.27     73.44 o 
   7   8   7      115.09      142.78     39.52 o 
   8   8   7       89.86       90.91     40.78 o 
   9   8   7       35.90       57.37     38.36 o 
  10   8   7       25.26        5.95     27.72 o 
  11   8   7       39.81       52.13     35.53 o 
  12   8   7       69.63      134.34     68.96 o 
  -6   9   7       65.28      173.03     65.13 o 
  -5   9   7       23.03       24.61     40.30 o 
  -4   9   7      108.45       63.98     33.60 o 
  -3   9   7      654.81      695.92     83.59 o 
  -2   9   7      237.57      190.54     57.32 o 
  -1   9   7        1.60       10.02     14.35 o 
   0   9   7       68.17      101.03     34.17 o 
   1   9   7       14.07       10.97     31.29 o 
   2   9   7       92.36       74.30     23.02 o 
   3   9   7       18.93       45.81     16.04 o 
   4   9   7       60.41       44.17     18.12 o 
   5   9   7     2097.28     2258.17    124.74 o 
   6   9   7      104.69      158.49    128.67 o 
   7   9   7       90.95       50.48     24.40 o 
   8   9   7        2.11       65.85     58.66 o 
   9   9   7        0.92       36.75     45.53 o 
  10   9   7       87.33       82.14     42.38 o 
  11   9   7       25.19      104.36     29.86 o 
  -4  10   7       95.83      126.65     96.72 o 
  -3  10   7       97.35      113.78     41.86 o 
  -2  10   7      265.70      293.98     52.97 o 
  -1  10   7      106.96       90.67     35.91 o 
   0  10   7        1.85       45.81     20.24 o 
   1  10   7      297.70      329.73     42.35 o 
   2  10   7       93.68       79.95     24.71 o 
   3  10   7       49.27       45.53     16.84 o 
   4  10   7      153.10      101.76     24.79 o 
   5  10   7      158.71      112.07     62.24 o 
   6  10   7     1341.28     1227.46    235.69 o 
   7  10   7      395.51      408.94     51.72 o 
   8  10   7        2.28       48.63     37.02 o 
   9  10   7       24.10       47.66     46.29 o 
  10  10   7       49.17       57.30     28.56 o 
  11  10   7       20.25       80.59     34.13 o 
  -3  11   7       18.77       12.98     38.65 o 
  -2  11   7      144.69      192.25     61.16 o 
  -1  11   7      332.38      392.43     70.90 o 
   0  11   7      233.44      292.01    118.67 o 
   1  11   7       30.32       20.77     19.57 o 
   2  11   7      106.19      149.22     48.61 o 
   3  11   7      289.36      251.65     46.72 o 
   4  11   7      322.03      306.01     50.55 o 
   5  11   7      588.46      588.11     79.26 o 
   6  11   7      494.31      607.89    101.95 o 
   7  11   7      658.37      789.31    157.92 o 
   8  11   7       27.18       79.83     32.64 o 
   9  11   7       54.77      218.96    167.03 o 
  10  11   7      214.85      153.22    117.77 o 
  -2  12   7        3.97       19.03     31.32 o 
  -1  12   7       77.13       67.98     38.62 o 
   0  12   7       24.79       88.76     29.74 o 
   1  12   7        2.43       61.19     30.87 o 
   2  12   7      184.95      170.87     35.09 o 
   3  12   7       19.09        8.98     27.52 o 
   4  12   7        1.57       21.51     15.13 o 
   5  12   7        0.22       26.69     34.93 o 
   6  12   7      218.05      171.91     83.29 o 
   7  12   7      114.99      106.29     58.96 o 
   8  12   7       25.48       56.43     39.02 o 
   9  12   7       88.64       85.85     34.49 o 
   0  13   7        5.42       14.09     36.87 o 
   1  13   7       16.99       63.72     39.11 o 
   2  13   7       20.49       28.48     30.45 o 
   3  13   7        0.80        1.30     31.79 o 
   4  13   7        6.40       12.54     28.38 o 
   5  13   7        2.83      -12.64     28.21 o 
   6  13   7       24.65       -0.79     31.42 o 
   7  13   7       58.08      151.36     43.32 o 
   8  13   7      216.33      288.79     75.12 o 
  -4 -12   8        1.86       54.82     31.64 o 
  -3 -12   8        4.77        6.57     60.00 o 
  -2 -12   8        1.99      -34.63     55.23 o 
  -7 -11   8      106.27       40.60     40.90 o 
  -6 -11   8       81.92       21.14     34.80 o 
  -5 -11   8        1.64       31.15     67.02 o 
  -4 -11   8       10.27       38.73     38.81 o 
  -3 -11   8       21.54       20.08     28.40 o 
  -2 -11   8       33.49       39.68     21.05 o 
  -1 -11   8       81.23       60.41     21.82 o 
   0 -11   8       15.22       -5.96     36.27 o 
   1 -11   8       73.58       36.81     35.74 o 
  -8 -10   8      149.30      124.82     58.06 o 
  -7 -10   8       81.15       50.22     39.31 o 
  -6 -10   8       47.17       19.43     33.85 o 
  -5 -10   8      180.61      237.07     46.75 o 
  -4 -10   8       53.01       40.09     49.11 o 
  -3 -10   8      147.04       82.10     37.71 o 
  -2 -10   8      144.65      115.28     28.11 o 
  -1 -10   8        9.35       -0.26     26.04 o 
   0 -10   8      121.74       83.27     32.72 o 
   1 -10   8      102.00      235.83     62.61 o 
   2 -10   8       65.33       64.71     55.83 o 
   3 -10   8       30.74       25.38     37.44 o 
  -9  -9   8        4.98       36.44     25.59 o 
  -8  -9   8        5.09      -18.30     36.01 o 
  -7  -9   8       30.33       22.36     28.48 o 
  -6  -9   8      382.60      360.94     72.51 o 
  -5  -9   8       46.05       65.10     35.65 o 
  -4  -9   8       25.76      -18.11     31.92 o 
  -3  -9   8       10.60       -5.24     15.32 o 
  -2  -9   8      126.81       98.78     23.77 o 
  -1  -9   8      137.92      150.97     41.94 o 
   0  -9   8       31.05       48.47     52.17 o 
   1  -9   8      124.45      103.78     28.06 o 
   2  -9   8       47.17       31.98     33.58 o 
   3  -9   8       51.87       63.74     24.46 o 
   4  -9   8       18.99        9.68     60.30 o 
   5  -9   8      144.59      100.72     36.77 o 
  -9  -8   8      172.32      241.81    105.68 o 
  -8  -8   8      341.53      375.23     58.27 o 
  -7  -8   8       17.30       38.15     37.10 o 
  -6  -8   8       55.03       82.50     40.83 o 
  -5  -8   8      139.60       60.68     30.29 o 
  -4  -8   8        4.89       72.91     41.79 o 
  -3  -8   8        0.33        5.80     17.14 o 
  -2  -8   8        9.31       33.74     15.06 o 
  -1  -8   8       25.27       43.68     26.11 o 
   0  -8   8      154.96      165.96     28.29 o 
   1  -8   8       75.25       78.99     22.16 o 
   2  -8   8      155.79      161.79     31.69 o 
   3  -8   8      174.42      138.20     53.18 o 
   4  -8   8      341.89      368.12     68.10 o 
   5  -8   8       61.98      113.39     40.87 o 
   6  -8   8       85.80       39.25     63.89 o 
 -10  -7   8       65.51       32.56     62.99 o 
  -9  -7   8       88.67      121.58     46.76 o 
  -8  -7   8      241.76      325.58     64.43 o 
  -7  -7   8        8.76        3.53     36.36 o 
  -6  -7   8       41.79       46.24     36.40 o 
  -5  -7   8       97.92      117.74     49.62 o 
  -4  -7   8        1.10       26.16     17.41 o 
  -3  -7   8       43.58       31.31     30.25 o 
  -2  -7   8       10.64       69.76     41.10 o 
  -1  -7   8      516.78      513.17     45.59 o 
   0  -7   8      177.48      202.35     38.29 o 
   1  -7   8      100.97      127.11     27.55 o 
   2  -7   8      198.62      160.02     30.46 o 
   3  -7   8      103.65      166.23     42.39 o 
   4  -7   8      406.07      398.87     50.67 o 
   5  -7   8      314.53      406.52    109.11 o 
   6  -7   8        7.28       29.26     24.37 o 
   7  -7   8       64.94       99.61     35.65 o 
 -11  -6   8       26.71       67.42     56.57 o 
 -10  -6   8       69.70       -1.79     33.99 o 
  -9  -6   8       17.11       -7.41     31.81 o 
  -8  -6   8       78.01       71.62     23.21 o 
  -7  -6   8      340.99      223.48     45.16 o 
  -6  -6   8      604.49      718.94     67.19 o 
  -5  -6   8       29.80       41.49     40.30 o 
  -4  -6   8      101.85      103.79     36.83 o 
  -3  -6   8       15.19        4.77     23.61 o 
  -2  -6   8       54.36       65.34     19.29 o 
  -1  -6   8      219.86      181.92     53.22 o 
   0  -6   8       85.23      129.09     28.19 o 
   1  -6   8      260.10      280.03     40.04 o 
   2  -6   8      279.46      274.01     38.20 o 
   3  -6   8      155.05      175.97     37.68 o 
   4  -6   8       21.47       15.77     48.96 o 
   5  -6   8       68.04       67.62     37.49 o 
   6  -6   8       55.48       36.92     80.01 o 
   7  -6   8       12.60       38.31     24.78 o 
   8  -6   8       10.66        0.23     23.86 o 
 -11  -5   8       30.07       13.21     32.38 o 
 -10  -5   8      207.24      244.24     59.91 o 
  -9  -5   8        4.84       19.34     36.57 o 
  -8  -5   8      277.85      291.98     51.05 o 
  -7  -5   8      579.11      635.63     78.48 o 
  -6  -5   8     1761.75     2009.61    277.93 o 
  -5  -5   8      145.84      261.75     52.31 o 
  -4  -5   8      262.83      395.66     59.28 o 
  -3  -5   8      109.47       32.69     32.34 o 
  -2  -5   8       88.85       57.55     32.42 o 
  -1  -5   8      401.31      393.40     73.24 o 
   0  -5   8       96.32      132.73     27.69 o 
   1  -5   8       94.35       41.16     21.03 o 
   2  -5   8      284.92      376.47     44.11 o 
   3  -5   8      481.52      393.19     41.94 o 
   4  -5   8      168.17      198.29     32.39 o 
   5  -5   8        9.44       33.97     16.64 o 
   6  -5   8       81.70       58.55     15.41 o 
   7  -5   8       77.84       52.57     38.06 o 
   8  -5   8       27.65       68.53     30.39 o 
 -11  -4   8       10.87       24.16     21.15 o 
 -10  -4   8       25.32       51.18     25.07 o 
  -9  -4   8        6.37       70.30     29.33 o 
  -8  -4   8        3.45        5.14     18.62 o 
  -7  -4   8       24.58        4.69     28.74 o 
  -6  -4   8      618.81      809.61    125.51 o 
  -5  -4   8      309.14      237.40     62.99 o 
  -4  -4   8       20.02       36.58     16.91 o 
  -3  -4   8      429.27      747.78    144.04 o 
  -2  -4   8      655.67      947.82    100.31 o 
  -1  -4   8     1080.50     1085.11     58.91 o 
   0  -4   8     1091.93     1163.76     84.41 o 
   1  -4   8      410.16      546.94     44.53 o 
   2  -4   8      680.23      732.73     56.96 o 
   3  -4   8      923.94     1127.63     88.88 o 
   4  -4   8      376.24      365.71     72.06 o 
   5  -4   8       17.73       20.12     17.13 o 
   6  -4   8        4.98        4.73     13.59 o 
   7  -4   8        0.15       17.86     26.44 o 
   8  -4   8       14.16       37.61     21.93 o 
   9  -4   8        3.05      -28.86     28.86 o 
 -11  -3   8       25.49       15.53     43.59 o 
 -10  -3   8       19.54       19.12     26.44 o 
  -9  -3   8       18.61       28.15     16.57 o 
  -8  -3   8        1.20       40.87     32.08 o 
  -7  -3   8       81.16       89.64     51.65 o 
  -6  -3   8      464.80      543.11     56.73 o 
  -5  -3   8       74.95      148.60     60.75 o 
  -4  -3   8      853.36      740.57    142.26 o 
  -3  -3   8      243.22      376.76     59.41 o 
  -2  -3   8      267.01      118.44     51.20 o 
  -1  -3   8      315.55      334.88     30.22 o 
   0  -3   8     1243.50     1181.77     58.15 o 
   1  -3   8     1809.39     2126.26     99.26 o 
   2  -3   8     2325.83     2619.54     99.80 o 
   3  -3   8      399.59      363.54     37.73 o 
   4  -3   8     1061.46     1233.67     83.28 o 
   5  -3   8      893.96      896.06     74.43 o 
   6  -3   8        3.29       28.65     15.47 o 
   7  -3   8       85.00       76.11     20.90 o 
   8  -3   8      170.02      132.06     28.73 o 
   9  -3   8      400.19      503.83     62.01 o 
  10  -3   8      208.50      203.90     53.14 o 
 -11  -2   8       15.21        5.36     47.32 o 
 -10  -2   8       45.61       28.21     25.82 o 
  -9  -2   8       34.73       54.40     22.15 o 
  -8  -2   8       10.87        6.80     24.13 o 
  -7  -2   8        0.58        1.21     32.54 o 
  -6  -2   8      637.07      675.31    139.06 o 
  -5  -2   8       56.04       67.34     30.98 o 
  -4  -2   8        3.58       79.43     56.12 o 
  -3  -2   8     1773.83     1822.44    157.62 o 
  -2  -2   8      229.77      359.34     47.22 o 
  -1  -2   8        6.87       35.73     30.56 o 
   0  -2   8        3.15       41.37     14.10 o 
   1  -2   8      425.26      289.60     35.16 o 
   2  -2   8        0.90        4.89     14.02 o 
   3  -2   8     1332.91     1499.77     75.83 o 
   4  -2   8       93.85       91.99     26.82 o 
   5  -2   8      529.40      536.65     60.77 o 
   6  -2   8      477.46      460.57     67.92 o 
   7  -2   8       96.13       98.82     16.93 o 
   8  -2   8       21.65       -3.02     22.81 o 
   9  -2   8        3.74      -31.13     35.06 o 
  10  -2   8       10.40       40.20     15.75 o 
 -11  -1   8      145.97      105.53     41.74 o 
 -10  -1   8       24.23       50.40     39.26 o 
  -9  -1   8       37.60       36.29     11.82 o 
  -8  -1   8      312.80      276.75     64.17 o 
  -7  -1   8       35.18       40.83     29.41 o 
  -6  -1   8       12.26       25.86     17.85 o 
  -5  -1   8        6.65       -0.87     13.52 o 
  -4  -1   8      352.21      454.29     69.39 o 
  -3  -1   8      264.78      198.41     42.89 o 
  -2  -1   8       34.13       43.25     27.76 o 
  -1  -1   8     1146.03      977.29     45.60 o 
   0  -1   8      210.41      323.11     49.51 o 
   1  -1   8      302.20      241.28     31.14 o 
   2  -1   8        0.28       23.55     14.74 o 
   3  -1   8        2.26       -0.08     21.13 o 
   4  -1   8     2272.24     2224.85     90.96 o 
   5  -1   8     1132.09     1210.13     87.56 o 
   6  -1   8        0.53       -6.95     19.72 o 
   7  -1   8     1104.52      962.33    101.26 o 
   8  -1   8      104.08       83.36     39.39 o 
   9  -1   8       28.09        6.03     26.85 o 
  10  -1   8       52.94       59.48     23.70 o 
  11  -1   8       27.20       67.47     42.99 o 
 -10   0   8      145.58       79.86     27.59 o 
  -9   0   8      206.61      212.55     42.03 o 
  -8   0   8        7.82        9.11     32.09 o 
  -7   0   8      410.51      270.56     47.51 o 
  -6   0   8      825.15      876.99    144.83 o 
  -5   0   8      577.16      383.62     47.66 o 
  -4   0   8      309.76      412.70     44.13 o 
  -3   0   8      345.20      287.30     25.24 o 
  -2   0   8      341.17      376.79     45.52 o 
  -1   0   8     3478.01     4114.40    143.60 o 
   0   0   8      716.61      726.03     43.75 o 
   1   0   8      282.99      336.46     33.92 o 
   2   0   8     1532.56     1582.36     71.17 o 
   4   0   8      149.65      305.61     58.42 o 
   5   0   8      587.11      507.83     48.49 o 
   6   0   8      496.51      473.22     49.49 o 
   7   0   8      255.34      253.57     45.84 o 
   8   0   8        0.12       17.65     14.54 o 
   9   0   8       36.64       51.87     38.65 o 
  10   0   8       19.51       41.89     29.53 o 
  11   0   8       14.99      -28.66     58.81 o 
 -10   1   8       43.42       45.36     14.63 o 
  -9   1   8      129.09      150.81     42.87 o 
  -8   1   8      283.47      248.01     32.37 o 
  -7   1   8      214.37      218.79     33.44 o 
  -6   1   8      541.01      515.99     85.25 o 
  -5   1   8      143.15      184.16     30.74 o 
  -4   1   8      102.27       67.72     18.21 o 
  -3   1   8      220.11      322.46     27.47 o 
  -2   1   8       44.01       14.35     12.17 o 
  -1   1   8      601.65      718.15     53.22 o 
   0   1   8     2363.51     2423.44     73.67 o 
   1   1   8      656.77      597.65     38.54 o 
   2   1   8      754.09      802.55     47.06 o 
   3   1   8     1622.72     1380.97     65.43 o 
   4   1   8      334.84      511.07     39.41 o 
   5   1   8      614.90      547.27     53.80 o 
   6   1   8       10.81       26.68     17.42 o 
   7   1   8      607.44      579.40     79.87 o 
   8   1   8      316.46      295.53     47.56 o 
   9   1   8        2.38        9.51     21.10 o 
  10   1   8       16.43       42.94     31.92 o 
  11   1   8       24.43       18.21     25.82 o 
 -10   2   8       90.17       57.57     27.70 o 
  -9   2   8      155.56      114.47     25.09 o 
  -8   2   8        3.64       51.72     16.39 o 
  -7   2   8      441.99      418.67     72.15 o 
  -6   2   8      476.56      489.75     53.72 o 
  -5   2   8      303.44      218.88     39.79 o 
  -4   2   8       64.24       50.37     17.68 o 
  -3   2   8      334.54      475.33     34.15 o 
  -2   2   8      439.62      607.60     42.50 o 
  -1   2   8     4454.07     4624.48    175.78 o 
   0   2   8     2586.31     3049.89    118.66 o 
   1   2   8     1066.92     1153.00     55.99 o 
   2   2   8       66.01       50.24     13.66 o 
   3   2   8      143.97      145.90     27.58 o 
   4   2   8     1810.86     1886.71     69.30 o 
   5   2   8      380.89      468.93     36.72 o 
   6   2   8      252.40      191.04     39.89 o 
   7   2   8        6.12       28.18     50.45 o 
   8   2   8     1648.68     1812.02     85.37 o 
   9   2   8      265.42      325.49     67.68 o 
  10   2   8      424.58      395.72     69.50 o 
  11   2   8        1.43       30.27     24.76 o 
  12   2   8       11.15       23.37     45.23 o 
  -9   3   8       73.43       37.63     58.66 o 
  -8   3   8       42.53       61.56     19.79 o 
  -7   3   8      381.66      396.55     58.26 o 
  -6   3   8       33.50       59.02     16.07 o 
  -5   3   8      186.57      160.79     28.95 o 
  -4   3   8      456.63      420.95     43.92 o 
  -3   3   8      132.85      214.20     42.96 o 
  -2   3   8      220.02      274.64     28.27 o 
  -1   3   8      501.18      593.23     48.33 o 
   0   3   8     1949.82     1854.59    114.95 o 
   1   3   8     1289.34     1682.53     79.49 o 
   2   3   8      835.72      750.09     49.49 o 
   3   3   8      855.66      940.88     60.95 o 
   4   3   8     1131.66     1233.23     47.47 o 
   5   3   8      762.66      696.13     64.98 o 
   6   3   8       99.50      136.25     17.76 o 
   7   3   8       93.84      103.78     36.51 o 
   8   3   8        1.14       39.65     75.68 o 
   9   3   8      703.92      708.23     75.84 o 
  10   3   8      484.06      617.59     69.44 o 
  11   3   8       75.97       88.63     45.53 o 
  12   3   8      119.81       70.00     52.78 o 
  -9   4   8       90.06       95.11     31.64 o 
  -8   4   8       14.30       49.52     17.83 o 
  -7   4   8       70.42       37.51     22.61 o 
  -6   4   8      135.44      174.77     34.45 o 
  -5   4   8      175.83      127.37     31.19 o 
  -4   4   8       44.71       73.27     22.18 o 
  -3   4   8       32.88       20.62     15.89 o 
  -2   4   8       31.96       77.35     26.59 o 
  -1   4   8       61.14      142.55     29.33 o 
   0   4   8       43.16       76.42     18.82 o 
   1   4   8     1408.29     1260.45     49.35 o 
   2   4   8      101.95      169.68     26.62 o 
   4   4   8      105.07      142.09     22.48 o 
   5   4   8        0.65       15.55     32.18 o 
   6   4   8       29.82       65.38     54.33 o 
   7   4   8      187.44      287.15     71.46 o 
   8   4   8      454.04      315.24     54.07 o 
   9   4   8     1200.67     1453.32    103.84 o 
  10   4   8      407.98      453.00     59.26 o 
  11   4   8       27.11       53.44     18.85 o 
  12   4   8      208.02      306.53     56.22 o 
  -8   5   8      314.05      252.53     70.19 o 
  -7   5   8        2.94       45.42     21.90 o 
  -6   5   8       56.72       28.65     13.86 o 
  -5   5   8       30.38        7.76     47.47 o 
  -4   5   8       74.80       62.51     23.85 o 
  -3   5   8      225.60      262.11     54.11 o 
  -2   5   8        0.41        4.37     15.03 o 
  -1   5   8      430.70      407.11     36.73 o 
   0   5   8      342.71      445.35     54.55 o 
   1   5   8      171.56      136.97     21.35 o 
   2   5   8       12.06       25.94     10.62 o 
   3   5   8      618.47      529.24     46.98 o 
   4   5   8       40.76       38.04     37.90 o 
   5   5   8      125.73      232.51     75.23 o 
   6   5   8      339.70      480.89     86.42 o 
   7   5   8     1754.79     1779.93    191.06 o 
   8   5   8     1031.86     1008.69    142.70 o 
   9   5   8        4.06       31.01     36.68 o 
  10   5   8       25.04      128.08     47.68 o 
  11   5   8      241.34      196.28     68.21 o 
  12   5   8      103.69      171.65     58.66 o 
  -8   6   8       42.45       28.93     28.03 o 
  -7   6   8       97.33      136.63     49.89 o 
  -6   6   8        6.69       47.14     26.42 o 
  -5   6   8       10.21       10.94     17.97 o 
  -4   6   8      445.04      481.12     44.24 o 
  -3   6   8      145.25       97.16     21.10 o 
  -2   6   8      244.58      322.63     43.90 o 
  -1   6   8     1209.04     1098.42     89.23 o 
   0   6   8     1247.54     1292.23    145.09 o 
   1   6   8      875.22      921.66     69.43 o 
   2   6   8      185.51      267.16     37.02 o 
   3   6   8       87.48       41.75     19.29 o 
   4   6   8      231.31      287.79     41.87 o 
   5   6   8       66.29      126.84     39.63 o 
   6   6   8        0.16        8.59     33.99 o 
   7   6   8     1008.97     1051.53    194.19 o 
   8   6   8      283.57      290.93     47.43 o 
   9   6   8       27.37      100.76     39.93 o 
  10   6   8        4.48      -30.42     39.57 o 
  11   6   8        9.67       21.07     25.22 o 
  12   6   8       20.57       96.43     28.06 o 
  -7   7   8        9.07       62.91     46.11 o 
  -6   7   8       18.85       33.49     27.26 o 
  -5   7   8      116.59       81.05     84.04 o 
  -4   7   8      393.67      417.20     66.27 o 
  -3   7   8      576.82      611.11     70.03 o 
  -2   7   8      724.79      604.27     92.98 o 
  -1   7   8     1316.79     1507.21    113.62 o 
   0   7   8      920.62      901.65     57.26 o 
   1   7   8     1173.14     1206.61    104.76 o 
   2   7   8      369.64      459.15     38.19 o 
   3   7   8      194.83      182.01     39.08 o 
   4   7   8        2.91       21.76     11.96 o 
   5   7   8      408.73      418.54     56.17 o 
   6   7   8      134.56      192.15     41.69 o 
   7   7   8      158.04      132.41     47.61 o 
   8   7   8        4.05       -0.20     74.93 o 
   9   7   8      285.94      315.06     54.01 o 
  10   7   8      114.11      101.05     36.56 o 
  11   7   8        6.76        2.95     35.90 o 
  12   7   8        2.40      -37.20     37.20 o 
  -6   8   8       31.87        1.45     39.43 o 
  -5   8   8      124.38      154.81     45.87 o 
  -4   8   8      169.40      252.85     60.90 o 
  -3   8   8       14.45       59.04     39.41 o 
  -2   8   8       31.02       23.20     24.01 o 
  -1   8   8     1457.61     1427.16     90.60 o 
   0   8   8      353.83      399.75     44.74 o 
   1   8   8      879.39      913.00     82.09 o 
   2   8   8       92.42      101.02     18.66 o 
   3   8   8       56.19       62.47     11.43 o 
   4   8   8      815.83      798.83    107.88 o 
   5   8   8      326.54      378.23    104.19 o 
   6   8   8      513.01      507.93     84.78 o 
   7   8   8      472.30      626.86     92.47 o 
   8   8   8       36.18       22.25     38.67 o 
   9   8   8      667.08      772.21     96.24 o 
  10   8   8      498.39      556.77     83.83 o 
  11   8   8       60.24       62.68     28.26 o 
  12   8   8       71.18      181.24     87.62 o 
  -5   9   8        5.95       42.13     39.41 o 
  -4   9   8        3.82       49.55     31.05 o 
  -3   9   8        0.03       -1.07     35.51 o 
  -2   9   8        0.95      -39.38     45.23 o 
  -1   9   8        2.31       15.87     21.24 o 
   0   9   8      121.10      118.26     25.36 o 
   1   9   8      144.12      154.87     25.32 o 
   2   9   8       59.71       41.07     20.20 o 
   3   9   8       18.71        6.27     21.25 o 
   4   9   8      795.95      773.90     97.02 o 
   5   9   8      343.37      369.57     48.58 o 
   6   9   8     1138.14     1471.83    174.94 o 
   7   9   8      887.07      880.32    110.43 o 
   8   9   8        0.69       26.35     33.44 o 
   9   9   8      110.28      123.37     67.85 o 
  10   9   8      322.84      403.43     65.86 o 
  11   9   8       30.04       79.70     47.99 o 
  -4  10   8        0.21       47.29     36.42 o 
  -3  10   8       28.01       41.00     57.17 o 
  -2  10   8        1.52       42.63     30.08 o 
  -1  10   8       55.79       59.34     24.78 o 
   0  10   8       58.28       42.62     17.40 o 
   1  10   8        0.01       13.59     27.34 o 
   2  10   8       43.66       52.45     19.89 o 
   3  10   8      684.94      711.83     80.39 o 
   4  10   8      137.82      179.83     56.81 o 
   5  10   8      167.42      160.72     49.43 o 
   6  10   8      245.15      308.61     57.84 o 
   7  10   8      588.17      626.53     77.65 o 
   8  10   8      226.39      239.03     62.72 o 
   9  10   8      275.56      255.57     75.08 o 
  10  10   8       16.08       34.70     61.80 o 
  11  10   8       71.35       84.08     75.68 o 
  -3  11   8        1.22       66.36     26.18 o 
  -2  11   8      227.61      194.63     59.36 o 
  -1  11   8      196.47      236.31     37.74 o 
   0  11   8       62.56       58.53     32.77 o 
   1  11   8      698.06      580.55    112.39 o 
   2  11   8      177.04      207.07     56.87 o 
   3  11   8      388.88      435.62     79.39 o 
   4  11   8      371.60      337.32     60.02 o 
   5  11   8       19.52       61.61     27.71 o 
   6  11   8      119.49      103.58     60.00 o 
   7  11   8       16.54       62.15     25.88 o 
   8  11   8       12.56        5.15     37.57 o 
   9  11   8        0.59       57.38     55.68 o 
  10  11   8        0.15       17.41     39.81 o 
  -1  12   8      525.88      509.68    225.39 o 
   0  12   8      897.42      692.02    267.93 o 
   1  12   8      112.98       82.60     60.15 o 
   2  12   8       27.12       37.14     20.24 o 
   3  12   8       10.44      -13.73     57.02 o 
   4  12   8      219.97      206.32     44.85 o 
   5  12   8      234.42      174.79     50.71 o 
   6  12   8        1.30      -17.29     34.95 o 
   7  12   8        1.49       22.49     26.78 o 
   8  12   8        0.21       22.39     33.61 o 
   9  12   8        7.46       37.02     35.23 o 
   1  13   8       95.85       92.76     37.84 o 
   2  13   8       24.00       32.08     30.30 o 
   3  13   8        0.77       14.71     20.60 o 
   4  13   8       20.85        8.01     22.06 o 
   5  13   8        0.91       39.67     34.62 o 
   6  13   8       81.36       92.70     44.54 o 
   7  13   8       28.97       62.31     41.14 o 
  -6 -11   9       68.22       99.62     37.77 o 
  -5 -11   9       39.52       68.88     87.17 o 
  -4 -11   9       37.96       67.29     41.94 o 
  -3 -11   9       45.06       27.07     29.38 o 
  -2 -11   9       49.66       52.34     71.95 o 
  -1 -11   9       21.85      108.37     71.95 o 
   0 -11   9       74.21       36.12     38.51 o 
  -7 -10   9        6.21       21.00     57.77 o 
  -6 -10   9       55.64       26.52     40.75 o 
  -5 -10   9        2.74       -5.67     27.17 o 
  -4 -10   9       40.49       10.23     31.80 o 
  -3 -10   9       24.09       71.30     40.45 o 
  -2 -10   9        0.54       11.51     28.17 o 
  -1 -10   9        9.29       14.49     22.83 o 
   0 -10   9       56.30       51.71     17.44 o 
   1 -10   9       36.61       38.51     64.48 o 
   2 -10   9        6.98       41.77     34.02 o 
  -8  -9   9        5.28       37.49     41.79 o 
  -7  -9   9       10.33       37.59     35.25 o 
  -6  -9   9       22.54      112.87     43.73 o 
  -5  -9   9      180.13      251.11     59.53 o 
  -4  -9   9       23.63       90.91     37.52 o 
  -3  -9   9        0.53       33.49     41.48 o 
  -2  -9   9        5.92       13.01     25.08 o 
  -1  -9   9        6.20      -17.67     17.67 o 
   0  -9   9        0.52       48.81     32.89 o 
   1  -9   9        9.23       46.17     15.07 o 
   2  -9   9        2.58       -2.95     38.59 o 
   3  -9   9        1.26      -14.45     48.21 o 
   4  -9   9        0.60      -32.06     32.06 o 
  -9  -8   9       16.86        1.71     37.43 o 
  -8  -8   9        7.51       19.38     71.95 o 
  -7  -8   9      130.64      196.62    103.44 o 
  -6  -8   9      249.25      361.09     71.86 o 
  -5  -8   9      429.32      443.96     62.70 o 
  -4  -8   9      187.83      191.65     45.20 o 
  -3  -8   9       13.60       18.00     17.78 o 
  -2  -8   9        7.28       34.95     18.90 o 
  -1  -8   9       76.88       98.07     60.20 o 
   0  -8   9      118.00      133.42     35.20 o 
   1  -8   9        0.06       13.01     15.62 o 
   2  -8   9        8.12      -12.62     17.94 o 
   3  -8   9        5.04       16.46     50.90 o 
   4  -8   9       24.57       62.55     38.21 o 
   5  -8   9        4.38       28.28     45.82 o 
 -10  -7   9        2.16       11.24     34.24 o 
  -9  -7   9       38.04       19.18     36.12 o 
  -8  -7   9       18.95       67.53     30.72 o 
  -7  -7   9      216.50      332.56     71.14 o 
  -6  -7   9       10.53       56.96     37.53 o 
  -5  -7   9       57.68      120.79     43.21 o 
  -4  -7   9      224.66      250.11     52.77 o 
  -3  -7   9       48.06       49.81     31.78 o 
  -2  -7   9      108.47       34.61     49.61 o 
  -1  -7   9       12.13       29.26     34.62 o 
   0  -7   9      492.22      455.50     71.48 o 
   1  -7   9       33.68       35.91     39.24 o 
   2  -7   9        0.48       18.84     15.04 o 
   3  -7   9      188.35      214.68     36.65 o 
   4  -7   9       83.46       67.42     25.30 o 
   5  -7   9        0.92        0.71     35.63 o 
   6  -7   9       33.65      -11.64     47.47 o 
 -10  -6   9        2.36       11.78     31.19 o 
  -9  -6   9        0.30       32.69     37.91 o 
  -8  -6   9       15.00       18.36     30.70 o 
  -7  -6   9      176.60      197.84     56.52 o 
  -6  -6   9      491.58      470.43     56.44 o 
  -5  -6   9       30.45       89.27     42.95 o 
  -4  -6   9      454.48      512.72     66.84 o 
  -3  -6   9     1443.48     1452.75    105.00 o 
  -2  -6   9      498.96      691.76    109.56 o 
  -1  -6   9      100.29       99.75     41.27 o 
   0  -6   9      139.05      203.27     36.70 o 
   1  -6   9      769.03      689.39     77.77 o 
   2  -6   9      600.26      689.43     62.45 o 
   3  -6   9      382.15      328.28     38.68 o 
   4  -6   9      241.31      201.66     35.29 o 
   5  -6   9      207.95      139.93     39.20 o 
   6  -6   9        1.05        5.74     24.22 o 
   7  -6   9       12.59       18.28     64.63 o 
 -10  -5   9        8.93       -7.30     22.84 o 
  -9  -5   9        0.99       41.60     24.27 o 
  -8  -5   9       18.32       18.62     21.16 o 
  -7  -5   9      148.64      241.83     49.09 o 
  -6  -5   9      312.68      350.92     62.63 o 
  -5  -5   9       14.60      -29.89     46.72 o 
  -4  -5   9        3.75       60.11     47.62 o 
  -3  -5   9      649.50      565.76     70.68 o 
  -2  -5   9      730.42      628.79     57.71 o 
  -1  -5   9      131.32      140.34     31.94 o 
   0  -5   9      462.16      373.34     41.74 o 
   1  -5   9       62.99      110.37     26.72 o 
   2  -5   9      152.92      175.20     57.99 o 
   3  -5   9       19.45        6.72     17.62 o 
   4  -5   9       14.34       41.70     20.97 o 
   5  -5   9       13.47        1.44     30.90 o 
   6  -5   9       12.52       32.88     35.82 o 
   7  -5   9        6.80      -10.64     33.70 o 
   8  -5   9       22.21       42.46     63.74 o 
 -10  -4   9       70.12       36.40     23.00 o 
  -9  -4   9       17.47       34.08     22.46 o 
  -8  -4   9      312.05      446.52     64.95 o 
  -7  -4   9       25.18       60.18     25.44 o 
  -6  -4   9        9.53      -33.74     33.74 o 
  -5  -4   9      374.02      356.98     57.29 o 
  -4  -4   9      521.20      593.79     70.63 o 
  -3  -4   9        0.26       64.68     35.25 o 
  -2  -4   9        7.79       31.23     32.88 o 
  -1  -4   9       15.08       26.47     11.60 o 
   0  -4   9      197.82      262.84     38.67 o 
   1  -4   9      150.82      147.72     29.89 o 
   2  -4   9       69.19       38.07     17.34 o 
   3  -4   9      138.22      113.42     31.17 o 
   4  -4   9      326.00      393.23     57.87 o 
   5  -4   9      171.12      190.51     36.33 o 
   6  -4   9       50.96       51.19     22.18 o 
   7  -4   9      235.79      279.32     45.78 o 
   8  -4   9      274.46      241.06    105.08 o 
   9  -4   9       73.89       29.03     30.59 o 
 -10  -3   9       20.69       67.35     31.52 o 
  -9  -3   9       57.33       67.38     36.37 o 
  -8  -3   9       15.25       42.01     29.41 o 
  -7  -3   9       24.46        6.36     37.61 o 
  -6  -3   9       49.21       72.18     22.84 o 
  -5  -3   9      190.44      188.80     58.96 o 
  -4  -3   9        0.66       21.82     47.32 o 
  -3  -3   9       68.54       16.86     31.99 o 
  -2  -3   9       98.99       96.61     57.32 o 
  -1  -3   9       90.05       93.28     34.37 o 
   0  -3   9      206.30      179.47     30.58 o 
   1  -3   9      136.55      103.70     48.31 o 
   2  -3   9       25.86       96.44     26.44 o 
   3  -3   9       28.10        2.11     19.62 o 
   4  -3   9      580.57      545.92     57.26 o 
   5  -3   9      455.94      388.99     44.63 o 
   6  -3   9       15.40       18.33     16.51 o 
   7  -3   9       90.73       63.11     23.71 o 
   8  -3   9       24.79       40.73     22.41 o 
   9  -3   9       81.26       86.27     34.92 o 
 -10  -2   9       25.56       20.58     22.95 o 
  -9  -2   9       18.04       40.55     25.67 o 
  -8  -2   9      132.14      109.65     50.75 o 
  -7  -2   9        2.11       -4.49     21.84 o 
  -6  -2   9        1.15       -6.89     34.21 o 
  -5  -2   9      707.40      729.47    132.14 o 
  -4  -2   9      615.63      913.48    107.17 o 
  -3  -2   9      875.56      725.71    166.54 o 
  -2  -2   9      517.53      609.99     64.40 o 
  -1  -2   9     1561.12     1449.61     50.44 o 
   0  -2   9      341.28      345.35     26.58 o 
   1  -2   9      637.75      648.89     57.97 o 
   2  -2   9       18.83       16.42     17.66 o 
   3  -2   9      210.18      187.63     38.20 o 
   4  -2   9        4.41       39.54     17.24 o 
   5  -2   9      189.25      253.17     32.70 o 
   6  -2   9      119.46      107.16     44.40 o 
   7  -2   9       50.84       31.89     20.75 o 
   8  -2   9      196.58      179.78     35.09 o 
   9  -2   9      277.60      240.50     88.07 o 
  10  -2   9       25.97       -3.69     34.33 o 
 -10  -1   9        8.60      -13.75     27.35 o 
  -9  -1   9       16.83       25.54     19.44 o 
  -8  -1   9      270.55      246.09     44.96 o 
  -7  -1   9      609.43      625.69     77.01 o 
  -6  -1   9      342.92      430.34     76.99 o 
  -5  -1   9      541.22      614.06     69.42 o 
  -4  -1   9      914.07     1087.70    193.98 o 
  -3  -1   9      753.47      695.86    130.26 o 
  -2  -1   9      953.41      913.41     83.72 o 
  -1  -1   9     2728.88     3449.90    150.35 o 
   0  -1   9     3270.91     2981.46    102.86 o 
   1  -1   9      173.92      208.25     40.08 o 
   2  -1   9       13.95       67.59     21.08 o 
   3  -1   9      146.83      220.54     31.87 o 
   4  -1   9        1.01       -8.43     17.74 o 
   5  -1   9       45.21       64.16     22.98 o 
   6  -1   9       74.63       32.21     42.85 o 
   7  -1   9        0.31       25.11     26.53 o 
   8  -1   9       43.73       55.00     23.94 o 
   9  -1   9        8.99       12.87     33.06 o 
  10  -1   9        1.47       33.72     21.05 o 
 -10   0   9        0.50       28.44     29.70 o 
  -9   0   9       48.42       27.23     37.76 o 
  -8   0   9        4.01      -13.74     35.38 o 
  -7   0   9       48.86       58.99     27.54 o 
  -6   0   9       51.42       38.06     75.83 o 
  -5   0   9        1.21       10.03     14.96 o 
  -4   0   9      412.82      324.25     49.10 o 
  -3   0   9      534.07      541.31     69.50 o 
  -2   0   9      385.35      507.66     21.89 o 
  -1   0   9     1189.23      980.95     61.21 o 
   0   0   9       67.86      153.37     26.42 o 
   1   0   9     1052.30      772.37     35.10 o 
   2   0   9       28.98       23.38     14.58 o 
   3   0   9      592.81      483.66     48.14 o 
   4   0   9     1116.27     1342.49     92.04 o 
   5   0   9      618.46      634.52     75.28 o 
   6   0   9        9.04       30.09     23.11 o 
   7   0   9       83.65       75.42     18.81 o 
   8   0   9      123.42      156.50     40.72 o 
   9   0   9      541.18      581.39     50.67 o 
  10   0   9       93.05       62.79     29.55 o 
  11   0   9        6.61       30.15     25.97 o 
 -10   1   9       15.93       65.68     39.41 o 
  -9   1   9       33.38       70.75     34.33 o 
  -8   1   9      149.07       68.94     38.81 o 
  -7   1   9      319.22      296.71     57.25 o 
  -6   1   9      145.79      207.04     41.20 o 
  -5   1   9        5.03       31.33     15.25 o 
  -4   1   9       35.26       28.85     42.09 o 
  -3   1   9       19.92       33.06     12.82 o 
  -2   1   9      240.06      311.35     40.12 o 
  -1   1   9      325.09      347.83     25.47 o 
   0   1   9      418.44      427.11     29.39 o 
   1   1   9     2295.46     3050.92    108.92 o 
   3   1   9      197.63      234.60     28.76 o 
   4   1   9      344.13      269.08     29.79 o 
   5   1   9      177.82      183.47     25.74 o 
   6   1   9        9.11        7.55     14.39 o 
   7   1   9       56.37        4.30     36.57 o 
   8   1   9     1723.21     1878.94     70.18 o 
   9   1   9     1602.16     1597.48    222.11 o 
  10   1   9       10.39       27.31     37.54 o 
  11   1   9        4.00       44.02     28.56 o 
  -9   2   9        5.61       15.35     12.05 o 
  -8   2   9      384.40      351.21     66.35 o 
  -7   2   9       23.40       26.37     16.23 o 
  -6   2   9       35.50       42.71     12.38 o 
  -5   2   9       25.91        6.73     17.24 o 
  -4   2   9       95.48      130.98     21.06 o 
  -3   2   9     1389.41     1282.58     91.92 o 
  -2   2   9       12.68       29.10     14.11 o 
  -1   2   9      274.11      376.67     37.27 o 
   0   2   9       42.54       81.64     25.57 o 
   1   2   9     1021.37      975.58     64.34 o 
   4   2   9        2.92       14.63     38.00 o 
   5   2   9       66.37       56.64     19.65 o 
   6   2   9       23.77        6.61     29.97 o 
   7   2   9     1330.18     1200.82     82.54 o 
   8   2   9      192.79      185.95     35.25 o 
   9   2   9      792.28      842.16    181.21 o 
  10   2   9      149.16      187.99     60.00 o 
  11   2   9       31.72       13.51     20.00 o 
  -9   3   9       12.10       68.62     27.00 o 
  -8   3   9       25.41       22.94     25.47 o 
  -7   3   9      276.22      242.33     41.45 o 
  -6   3   9      224.32      235.86     40.31 o 
  -5   3   9      160.50      217.60     44.89 o 
  -4   3   9      421.02      385.42     42.31 o 
  -3   3   9      107.26      134.20     28.61 o 
  -2   3   9     1116.47      961.23     64.87 o 
  -1   3   9        0.62        2.42     23.88 o 
   0   3   9      250.26      270.19     31.27 o 
   1   3   9       56.06       41.48     13.33 o 
   2   3   9      103.45      112.67     22.24 o 
   3   3   9      140.95      160.26     26.12 o 
   4   3   9        7.81        9.21      9.17 o 
   5   3   9      857.55      889.61     39.82 o 
   6   3   9       42.67       70.27     20.92 o 
   7   3   9      399.07      498.45     71.55 o 
   8   3   9      665.61      704.16     79.91 o 
   9   3   9        3.16       32.05     22.54 o 
  10   3   9       78.95      155.76     58.69 o 
  11   3   9      149.40       93.21     92.54 o 
  12   3   9      101.04       98.01     29.11 o 
  -8   4   9      209.47      242.09     94.99 o 
  -7   4   9        0.60       21.70     14.70 o 
  -6   4   9       46.67       12.59     38.96 o 
  -5   4   9      194.70      190.28     35.57 o 
  -4   4   9      413.34      430.85     82.91 o 
  -3   4   9      680.94      572.59     54.20 o 
  -2   4   9     1323.60     1476.59     97.72 o 
  -1   4   9     1832.69     1753.83     77.35 o 
   0   4   9      279.38      393.53     45.63 o 
   1   4   9     1115.68     1017.77    115.96 o 
   2   4   9      779.14      893.39     66.08 o 
   3   4   9      470.09      449.20     39.15 o 
   4   4   9      107.01      107.13     21.47 o 
   5   4   9     1211.98     1489.79     86.63 o 
   6   4   9      982.91      820.57     77.78 o 
   7   4   9      230.82      337.57     55.19 o 
   8   4   9       44.10       56.30     33.05 o 
   9   4   9      236.12      202.01     46.27 o 
  10   4   9       53.70       36.11     65.83 o 
  11   4   9        7.91       62.53     69.56 o 
  12   4   9        5.26       36.45     24.38 o 
  -8   5   9        3.25       55.11     29.49 o 
  -7   5   9       83.71       51.95     24.23 o 
  -6   5   9       82.71       65.21     21.08 o 
  -5   5   9      262.84      296.85     57.38 o 
  -4   5   9      157.47      178.17     25.99 o 
  -3   5   9       61.65       58.07     24.24 o 
  -2   5   9     1214.82     1185.34     84.12 o 
  -1   5   9     1804.10     2154.23     81.07 o 
   0   5   9      526.19      466.04     40.44 o 
   1   5   9      452.64      611.02     45.27 o 
   2   5   9     1754.96     1706.71     89.44 o 
   3   5   9      204.20      198.54     34.95 o 
   4   5   9      874.50      781.45     53.07 o 
   5   5   9       81.45       75.07     24.85 o 
   6   5   9       13.46       27.20     24.80 o 
   7   5   9     1239.85     1279.20    114.50 o 
   8   5   9        2.69        1.51     34.42 o 
   9   5   9       53.19       13.56     38.08 o 
  10   5   9       42.56       96.44     46.85 o 
  11   5   9       18.01       -9.31     36.09 o 
  12   5   9       88.76       73.36     32.26 o 
  -7   6   9        2.54      -15.68     50.45 o 
  -6   6   9       37.92        7.68     35.90 o 
  -5   6   9       14.32        4.63     32.05 o 
  -4   6   9      115.02      159.59    112.70 o 
  -3   6   9      176.31      111.66     23.41 o 
  -2   6   9      685.00      776.34     81.73 o 
  -1   6   9     1204.53     1215.40    102.47 o 
   0   6   9      892.49     1182.32    135.34 o 
   1   6   9     1773.81     1535.04     92.27 o 
   2   6   9      144.46       80.64     33.63 o 
   3   6   9      299.58      325.74     41.45 o 
   4   6   9        0.99       42.91     24.07 o 
   5   6   9        1.91       10.50     31.56 o 
   6   6   9      312.48      275.57     56.61 o 
   7   6   9     1273.92     1445.21     80.07 o 
   8   6   9     1215.02     1297.51    137.01 o 
   9   6   9      277.70      455.88     73.42 o 
  10   6   9       87.80       65.14     35.39 o 
  11   6   9       95.39      137.29     55.68 o 
  12   6   9      107.39      103.63     33.66 o 
  -7   7   9       12.80       25.20     66.12 o 
  -6   7   9        3.71       51.64     54.78 o 
  -5   7   9       25.40       63.89     40.34 o 
  -4   7   9        0.58       -0.29     11.47 o 
  -3   7   9       26.33       19.08     17.37 o 
  -2   7   9       27.96       64.38     41.26 o 
  -1   7   9      285.34      258.56     58.11 o 
   0   7   9      410.65      450.05     79.54 o 
   1   7   9      142.21      157.08     25.55 o 
   2   7   9       90.30       61.59     17.41 o 
   3   7   9       17.54        5.52     23.43 o 
   4   7   9      464.58      422.05     63.54 o 
   5   7   9      224.63      369.87     74.63 o 
   6   7   9        5.12       37.74     44.33 o 
   7   7   9      320.64      387.02     73.40 o 
   8   7   9      893.64     1069.59     76.94 o 
   9   7   9     1338.70     1279.12    116.68 o 
  10   7   9       20.79      121.62    131.35 o 
  11   7   9       62.29       52.46     41.14 o 
  -6   8   9      141.97      119.12     44.40 o 
  -5   8   9      169.09      107.71     52.54 o 
  -4   8   9       80.32       75.27     79.56 o 
  -3   8   9      167.78       57.74     33.04 o 
  -2   8   9      213.07      205.57     30.71 o 
  -1   8   9      576.20      504.98     57.53 o 
   0   8   9      141.17      185.85     29.44 o 
   1   8   9       44.14       62.50     21.46 o 
   2   8   9      198.44      184.77     36.92 o 
   3   8   9     1374.24     1377.45    126.59 o 
   4   8   9     1342.18     1240.51    184.75 o 
   5   8   9       27.38       42.91     24.23 o 
   6   8   9       19.86      -28.19     36.07 o 
   7   8   9       35.60       11.06     17.71 o 
   8   8   9       84.14      155.39     52.37 o 
   9   8   9      241.08      324.96     65.94 o 
  10   8   9        1.55       -7.12     38.63 o 
  11   8   9       22.90       58.18     30.75 o 
  -5   9   9      227.87      243.07     61.08 o 
  -4   9   9      106.74       57.91     53.14 o 
  -3   9   9       38.48       33.64     30.55 o 
  -2   9   9      113.96      121.62     77.47 o 
  -1   9   9      613.83      789.52    183.56 o 
   0   9   9     1021.73     1049.37    167.48 o 
   1   9   9       18.49       35.38     21.21 o 
   2   9   9      278.83      290.84     44.45 o 
   3   9   9       75.91       74.42     23.97 o 
   4   9   9      689.84      792.25    173.17 o 
   5   9   9       38.52       36.95     48.51 o 
   6   9   9        5.52       38.43     37.48 o 
   7   9   9       36.02       20.73     33.07 o 
   8   9   9        4.01       23.47     36.68 o 
   9   9   9        8.38       57.80     50.97 o 
  10   9   9        5.59       45.30     31.40 o 
  11   9   9       26.02       42.97     49.41 o 
  -4  10   9       25.83       91.76     66.27 o 
  -3  10   9       62.93      -32.50     33.62 o 
  -2  10   9       56.22       64.14     39.86 o 
  -1  10   9      282.20      232.09     39.32 o 
   0  10   9      160.54      167.46     27.73 o 
   1  10   9        9.94       -6.23     12.96 o 
   2  10   9       30.25       55.62     23.96 o 
   3  10   9      130.62       92.77     24.93 o 
   4  10   9      198.10      238.71     41.76 o 
   5  10   9      447.06      530.00     82.07 o 
   6  10   9      212.28      171.57     71.09 o 
   7  10   9      276.72      358.94     71.35 o 
   8  10   9      230.35      154.86     47.75 o 
   9  10   9        3.67       62.30     42.09 o 
  10  10   9       25.58       97.00     46.03 o 
  -2  11   9      160.77      197.80     49.13 o 
  -1  11   9      108.07      112.19     31.02 o 
   0  11   9       16.95       23.88     31.09 o 
   1  11   9       11.32       42.06     13.42 o 
   2  11   9       88.11       66.68     28.66 o 
   3  11   9      556.16      552.69    102.40 o 
   4  11   9      750.24      640.11    125.22 o 
   5  11   9      111.89      104.59     63.29 o 
   6  11   9      412.85      467.58     89.56 o 
   7  11   9      149.66      168.80     49.70 o 
   8  11   9      125.26      107.50     45.11 o 
   9  11   9       12.06       52.43     60.90 o 
  10  11   9        1.68       60.75     39.45 o 
  -1  12   9       78.76       60.09     26.61 o 
   0  12   9        0.15       20.75     18.45 o 
   1  12   9       23.05       78.61     39.48 o 
   2  12   9       29.61       33.65     17.38 o 
   3  12   9        9.41      -14.31     20.15 o 
   4  12   9        3.50       19.56     48.81 o 
   5  12   9        3.55        5.35     56.27 o 
   6  12   9       45.57       -1.58     27.33 o 
   7  12   9       55.07       50.15     46.02 o 
   8  12   9       82.04       79.95     48.66 o 
   2  13   9        0.24       -5.37     61.20 o 
   3  13   9       10.31       54.71     22.21 o 
   4  13   9        4.07       12.26     47.02 o 
   5  13   9       11.68       16.93     27.91 o 
   6  13   9       43.72       39.38     36.62 o 
  -3 -11  10        6.88      -12.84     27.10 o 
  -2 -11  10       12.34       18.82     26.56 o 
  -6 -10  10       22.76       35.61     35.94 o 
  -5 -10  10        1.78       16.04     34.81 o 
  -4 -10  10        1.30      -16.81     48.96 o 
  -3 -10  10        8.65       27.31     36.72 o 
  -2 -10  10       34.19       93.44     70.90 o 
  -1 -10  10       43.95       34.52     29.67 o 
   0 -10  10       53.20       65.99     37.76 o 
   1 -10  10       53.28       21.93     31.73 o 
  -8  -9  10       43.39       31.26     61.65 o 
  -7  -9  10       27.82       13.51     27.32 o 
  -6  -9  10      159.52      179.30     62.19 o 
  -5  -9  10       96.32       67.30     42.89 o 
  -4  -9  10      176.82      253.90     51.38 o 
  -3  -9  10      417.41      371.64     54.92 o 
  -2  -9  10      237.45      214.64     65.83 o 
  -1  -9  10      189.92      182.50     54.78 o 
   0  -9  10       64.27       56.17     23.01 o 
   1  -9  10       38.12       22.95     22.44 o 
   2  -9  10      115.68       20.30     59.11 o 
   3  -9  10       51.82       51.13     35.23 o 
  -8  -8  10       17.39       73.69     38.29 o 
  -7  -8  10       40.76       79.60     29.80 o 
  -6  -8  10      111.42      106.47     46.24 o 
  -5  -8  10      124.08      160.01     61.55 o 
  -4  -8  10      252.27      258.13     47.73 o 
  -3  -8  10      485.65      576.46     74.78 o 
  -2  -8  10       98.95       63.96     22.02 o 
  -1  -8  10        5.59       28.05     15.65 o 
   0  -8  10       18.40       29.10     27.26 o 
   1  -8  10        4.86       15.92     21.30 o 
   2  -8  10       70.95       60.77     15.86 o 
   3  -8  10      101.55       95.29    104.34 o 
   4  -8  10       17.38       10.80     29.56 o 
   5  -8  10       15.97       -0.03     34.78 o 
  -9  -7  10       44.27       28.94     37.43 o 
  -8  -7  10        8.04       39.09     37.04 o 
  -7  -7  10       19.18       -0.89     36.64 o 
  -6  -7  10        1.97       71.99     48.36 o 
  -5  -7  10        4.46       70.58     41.53 o 
  -4  -7  10       93.42      188.19     48.77 o 
  -3  -7  10      134.58      103.94     42.54 o 
  -2  -7  10        6.28       22.98     32.07 o 
  -1  -7  10        0.30        7.77     21.81 o 
   0  -7  10        3.37       16.24     14.84 o 
   1  -7  10        1.49       26.77     31.35 o 
   2  -7  10       18.39       28.62     10.91 o 
   3  -7  10      188.58      159.52     62.69 o 
   4  -7  10      712.42      643.96    101.04 o 
   5  -7  10      216.73      174.18     62.24 o 
   6  -7  10       42.04       42.26     25.71 o 
  -9  -6  10       33.31       13.01     20.58 o 
  -8  -6  10       38.93       58.99     41.45 o 
  -7  -6  10        4.11       30.12     46.39 o 
  -6  -6  10       29.41        5.29     36.94 o 
  -5  -6  10        1.57      -14.19     38.50 o 
  -4  -6  10       19.26       12.72     24.08 o 
  -3  -6  10       64.86       89.84     28.36 o 
  -2  -6  10       14.98        2.95     33.33 o 
  -1  -6  10       10.86       60.06     44.10 o 
   0  -6  10        0.02       -0.25     30.39 o 
   1  -6  10       95.81       63.13     20.06 o 
   2  -6  10       23.57       38.58     14.22 o 
   3  -6  10       41.33       30.51     17.70 o 
   4  -6  10       96.70       75.22     51.80 o 
   5  -6  10      213.02      226.01     50.47 o 
   6  -6  10        3.94      -26.96     31.02 o 
   7  -6  10        1.17       44.64     22.42 o 
 -10  -5  10       29.90       20.54     34.19 o 
  -9  -5  10      128.78       89.51     40.60 o 
  -8  -5  10      286.47      365.85     61.00 o 
  -7  -5  10      221.68      251.84     51.64 o 
  -6  -5  10      488.63      584.60     82.30 o 
  -5  -5  10        5.58       -0.35     41.64 o 
  -4  -5  10      102.89      121.49     38.87 o 
  -3  -5  10      551.90      853.10     95.91 o 
  -2  -5  10      295.56      283.02     50.03 o 
  -1  -5  10      184.08      209.75     48.45 o 
   0  -5  10      233.20      209.47     62.29 o 
   1  -5  10      129.13      169.22     35.98 o 
   2  -5  10        0.12        5.53     11.27 o 
   3  -5  10        0.36       30.05     17.41 o 
   4  -5  10        0.17        8.85     20.16 o 
   5  -5  10       52.98       35.57     28.14 o 
   6  -5  10       20.20       42.61     60.15 o 
   7  -5  10        0.51        5.27     45.82 o 
   8  -5  10       74.28       81.40     32.54 o 
 -10  -4  10      183.00      263.52     48.86 o 
  -9  -4  10       42.23       87.04     34.03 o 
  -8  -4  10      308.15      265.38     86.28 o 
  -7  -4  10      183.10      216.30     35.00 o 
  -6  -4  10      826.49      919.68    113.34 o 
  -5  -4  10      417.11      552.39     65.64 o 
  -4  -4  10        7.58       42.60     47.91 o 
  -3  -4  10      109.51       95.48     38.57 o 
  -2  -4  10       55.47       76.79     45.37 o 
  -1  -4  10      682.04      751.68     91.70 o 
   0  -4  10      582.08      673.20    144.64 o 
   1  -4  10      245.85      138.44     30.95 o 
   2  -4  10        0.63        8.36     15.58 o 
   3  -4  10      155.49      179.47     30.90 o 
   4  -4  10      604.66      573.86     53.78 o 
   5  -4  10       26.60       27.38     23.38 o 
   6  -4  10      139.64       56.41     23.45 o 
   7  -4  10        2.87       24.70     23.83 o 
   8  -4  10       18.30       23.10     13.74 o 
 -10  -3  10        0.56       33.43     30.47 o 
  -9  -3  10        1.80       21.61     31.78 o 
  -8  -3  10        0.74        0.61     36.70 o 
  -7  -3  10        6.93       -4.47     23.02 o 
  -6  -3  10       67.12      119.91     45.31 o 
  -5  -3  10       40.25      105.05     39.05 o 
  -4  -3  10      120.14      104.56     45.88 o 
  -3  -3  10      228.17      257.37     42.29 o 
  -2  -3  10       22.84       62.69     38.81 o 
  -1  -3  10      242.41      256.84     54.78 o 
   0  -3  10     1104.50     1083.02     68.24 o 
   1  -3  10      487.48      632.92     48.43 o 
   2  -3  10      118.33      106.31     28.02 o 
   3  -3  10       99.79      135.24     27.91 o 
   4  -3  10      937.05     1014.46     51.58 o 
   5  -3  10     1535.84     1654.83     93.99 o 
   6  -3  10       73.13       71.10     25.70 o 
   7  -3  10        1.67       20.50     16.16 o 
   8  -3  10       10.90       49.65     16.73 o 
   9  -3  10       50.68       38.81     27.46 o 
 -10  -2  10        1.94       -7.25     28.02 o 
  -9  -2  10       85.32       36.18     28.66 o 
  -8  -2  10        5.50       11.17     26.12 o 
  -7  -2  10       46.12       66.19     35.82 o 
  -6  -2  10      651.92      481.26     85.49 o 
  -5  -2  10      261.04      346.12     49.47 o 
  -4  -2  10      390.93      334.47     55.16 o 
  -3  -2  10      438.54      537.21     64.44 o 
  -2  -2  10      740.04      693.07     66.46 o 
  -1  -2  10      268.74      334.74     68.66 o 
   0  -2  10      185.41      198.07     30.37 o 
   1  -2  10     1883.33     1840.53    105.96 o 
   2  -2  10      769.36      990.10     76.34 o 
   3  -2  10      480.87      388.12     44.99 o 
   4  -2  10      375.81      401.73     48.29 o 
   5  -2  10       47.32       50.74     24.88 o 
   6  -2  10       62.69       63.11     18.40 o 
   7  -2  10      242.16      250.02     36.28 o 
   8  -2  10      192.86      211.47     39.37 o 
   9  -2  10      166.43      125.81     34.73 o 
  10  -2  10        0.42       58.73     35.56 o 
 -10  -1  10       73.98       94.61     23.08 o 
  -9  -1  10       33.59       18.98     26.46 o 
  -8  -1  10      144.82      169.89     58.87 o 
  -7  -1  10       11.56       18.18     28.36 o 
  -6  -1  10      144.79      132.19     79.41 o 
  -5  -1  10       26.09       50.83     49.71 o 
  -4  -1  10       37.57       95.19     37.26 o 
  -2  -1  10      509.93      394.16     50.60 o 
  -1  -1  10      173.99      221.30     44.73 o 
   0  -1  10        6.90       19.47     16.64 o 
   1  -1  10        9.71       39.16     34.91 o 
   2  -1  10      758.60      813.50     50.82 o 
   3  -1  10       99.35      127.45     22.31 o 
   4  -1  10      767.79      778.52     65.78 o 
   5  -1  10      589.41      665.61     85.05 o 
   6  -1  10      354.92      340.20     38.50 o 
   7  -1  10     1411.27     1334.21    167.87 o 
   8  -1  10     1371.19     1203.97    153.44 o 
   9  -1  10      110.44       63.95     27.92 o 
  10  -1  10       12.53       17.84     27.32 o 
 -10   0  10       10.27       65.22     25.77 o 
  -9   0  10      120.64      125.94     43.77 o 
  -8   0  10       97.98       85.32     29.86 o 
  -7   0  10      129.07      169.63     36.71 o 
  -6   0  10       15.55       20.72     17.04 o 
  -5   0  10       55.09       79.38     35.03 o 
  -4   0  10      679.18      837.71    136.14 o 
  -3   0  10      476.21      396.30     59.66 o 
  -2   0  10      136.42      235.76     46.51 o 
  -1   0  10      740.75      563.39     88.50 o 
   0   0  10       81.62      102.49     28.48 o 
   1   0  10       11.91       34.76     15.49 o 
   2   0  10        0.60       15.82     18.33 o 
   3   0  10      180.84      200.84     33.65 o 
   4   0  10      565.09      723.22     50.35 o 
   5   0  10      598.84      576.71     49.44 o 
   6   0  10       63.31       76.14     20.02 o 
   7   0  10      240.97      197.18     47.60 o 
   8   0  10      356.95      333.56     39.20 o 
   9   0  10        9.53       24.37     34.79 o 
  10   0  10        3.99       20.65     26.42 o 
  -9   1  10        1.03       13.59     22.35 o 
  -8   1  10      274.95      349.18     95.46 o 
  -7   1  10      269.86      211.82     33.45 o 
  -6   1  10      126.77      161.95     38.74 o 
  -5   1  10        1.96       41.37     15.29 o 
  -4   1  10       40.75       71.64     16.06 o 
  -3   1  10     1009.81     1062.88     62.44 o 
  -2   1  10      836.21      621.72     45.20 o 
  -1   1  10     2036.64     2493.82     97.60 o 
   0   1  10      376.08      290.72     39.13 o 
   1   1  10       29.93       22.29     13.20 o 
   2   1  10      118.20       56.26     17.95 o 
   3   1  10       43.15       40.83     16.12 o 
   4   1  10        3.91       22.59     14.81 o 
   5   1  10        0.13        7.00     17.49 o 
   6   1  10      142.65      140.41     27.44 o 
   7   1  10      452.61      443.38    100.46 o 
   8   1  10       14.14       28.69     16.02 o 
   9   1  10        6.05       29.12     23.58 o 
  10   1  10        0.81       32.44     34.34 o 
  11   1  10       22.82       50.75     50.45 o 
  -9   2  10       13.36       41.73     29.07 o 
  -8   2  10        0.39       29.14     31.79 o 
  -7   2  10      386.71      365.99     43.84 o 
  -6   2  10     1150.23     1225.00     83.89 o 
  -5   2  10      583.87      514.51     97.23 o 
  -4   2  10      496.47      453.23     41.80 o 
  -3   2  10       59.96       90.52     19.17 o 
  -2   2  10      443.82      556.28     76.79 o 
  -1   2  10     1743.83     1703.07     59.88 o 
   0   2  10      110.30      168.11     27.41 o 
   1   2  10      274.72      172.63     24.02 o 
   2   2  10      319.70      348.01     57.86 o 
   3   2  10      436.39      375.82     38.29 o 
   4   2  10     1668.96     1971.13     77.64 o 
   5   2  10      299.14      318.19     40.39 o 
   6   2  10      182.13      201.18     48.23 o 
   7   2  10     1368.74     1526.26     77.93 o 
   8   2  10      334.61      337.56     50.24 o 
   9   2  10       46.01       64.21     34.96 o 
  10   2  10       51.87       82.14     33.78 o 
  11   2  10        0.12       -6.49     33.78 o 
  -9   3  10      111.41       43.29     51.05 o 
  -8   3  10        3.04       21.91     17.41 o 
  -7   3  10        0.74       46.52     15.85 o 
  -6   3  10      456.52      422.04     36.95 o 
  -5   3  10       43.67       35.61     13.36 o 
  -4   3  10      115.99      157.92     30.40 o 
  -3   3  10       22.89       47.69     16.24 o 
  -2   3  10       52.95       55.56     38.96 o 
  -1   3  10      329.09      373.88     58.85 o 
   0   3  10      896.90      944.57    115.36 o 
   1   3  10     1354.38     1509.12     69.04 o 
   2   3  10     1687.87     1748.87    108.10 o 
   3   3  10      646.58      779.20     38.74 o 
   4   3  10     1824.88     1933.43     94.89 o 
   5   3  10      251.20      336.52     39.24 o 
   6   3  10      313.96      296.45     33.91 o 
   7   3  10     2202.61     2206.94    180.57 o 
   8   3  10      404.36      462.23     88.11 o 
   9   3  10      105.21      118.57     49.71 o 
  10   3  10       50.70       61.04     38.15 o 
  11   3  10        6.15       35.44     30.31 o 
  -8   4  10       16.80       13.71     48.66 o 
  -7   4  10       17.40       63.82     27.63 o 
  -6   4  10       37.11        9.43     26.15 o 
  -5   4  10       40.11       48.59     18.93 o 
  -4   4  10        5.24        2.49     20.58 o 
  -3   4  10       84.83      147.60     30.31 o 
  -2   4  10       15.17       42.86     18.73 o 
  -1   4  10       83.86       63.60     25.89 o 
   0   4  10     2061.77     2211.53     88.51 o 
   1   4  10      596.74      664.27     73.60 o 
   2   4  10      183.64      199.25     37.09 o 
   3   4  10      761.61      869.49     82.87 o 
   4   4  10      721.80      854.66     46.31 o 
   5   4  10      684.93      607.69     86.23 o 
   6   4  10       66.04       93.96     24.84 o 
   7   4  10      565.22      605.65    155.80 o 
   8   4  10      495.41      506.18    142.01 o 
   9   4  10       17.49       69.80     42.39 o 
  10   4  10       65.65       50.47     69.56 o 
  11   4  10       56.25      101.25     44.92 o 
  -7   5  10       83.05       32.91     30.62 o 
  -6   5  10      161.65      193.65     35.91 o 
  -5   5  10      553.97      451.16    127.32 o 
  -4   5  10       38.43       54.69     16.25 o 
  -3   5  10      135.49      143.32     28.84 o 
  -2   5  10      322.85      285.70     33.66 o 
  -1   5  10     1455.69     1826.22     98.89 o 
   0   5  10      191.80      175.48     28.66 o 
   1   5  10       90.37      125.11     32.24 o 
   2   5  10      259.99      348.33     50.96 o 
   3   5  10      365.60      351.45     43.36 o 
   4   5  10       79.48       84.03     19.30 o 
   5   5  10        0.45        3.94     33.23 o 
   6   5  10       36.58       75.98     38.49 o 
   7   5  10       50.38       94.58     35.62 o 
   8   5  10      271.22      252.32     53.42 o 
   9   5  10       10.38       36.84     48.96 o 
  10   5  10        0.43       40.54     58.36 o 
  11   5  10      123.12       85.99     37.32 o 
  -7   6  10      269.00      276.12    103.74 o 
  -6   6  10      208.46      123.60     28.49 o 
  -5   6  10      231.92      258.60     29.68 o 
  -4   6  10      136.86      169.87     68.11 o 
  -3   6  10       81.59      141.03     24.10 o 
  -2   6  10        6.04       45.58     18.89 o 
  -1   6  10     2237.42     2399.67     82.20 o 
   0   6  10      388.09      444.80     52.99 o 
   1   6  10       23.01       57.96     21.59 o 
   2   6  10       36.87       88.90     33.58 o 
   3   6  10      246.72      221.96     30.93 o 
   4   6  10       18.24       23.69     34.67 o 
   5   6  10       10.31       34.65     21.08 o 
   6   6  10        4.03       62.04     25.99 o 
   7   6  10      105.70       78.91     40.97 o 
   8   6  10      487.94      404.12    167.92 o 
   9   6  10       36.88       38.87     40.15 o 
  10   6  10        0.69       42.41     30.41 o 
  11   6  10      190.09      336.49     96.65 o 
  -6   7  10       79.45       68.37     23.48 o 
  -5   7  10      208.39      197.89     59.19 o 
  -4   7  10      135.86      109.04     26.09 o 
  -3   7  10       32.94       65.77     23.76 o 
  -2   7  10      124.06       82.19     36.96 o 
  -1   7  10     1964.08     1962.83    174.01 o 
   0   7  10      476.63      442.50     48.09 o 
   1   7  10       58.13       53.40     14.43 o 
   2   7  10       72.08       51.52     22.17 o 
   3   7  10     2546.01     2866.36    385.85 o 
   4   7  10      121.47       86.60     20.71 o 
   5   7  10        4.12       12.77     33.37 o 
   6   7  10       97.46       26.43     82.54 o 
   7   7  10      382.50      408.00     59.12 o 
   8   7  10      409.81      401.33     65.21 o 
   9   7  10       73.72       64.70     34.76 o 
  10   7  10       16.56       54.30     68.21 o 
  11   7  10        0.82       29.70     40.95 o 
  -5   8  10       46.30       54.42     28.05 o 
  -4   8  10      453.71      368.50     61.21 o 
  -3   8  10      140.51      163.38     32.37 o 
  -2   8  10        0.77       13.88     29.73 o 
  -1   8  10      754.76      750.01     64.71 o 
   0   8  10       18.80       18.03     18.24 o 
   1   8  10        1.63      -11.16     19.38 o 
   2   8  10       12.90       25.58     13.90 o 
   3   8  10       15.76       22.05     16.69 o 
   4   8  10     1158.36     1355.96    127.62 o 
   5   8  10      642.15      561.71     88.13 o 
   6   8  10      108.87      120.31     42.89 o 
   7   8  10      269.51      269.55     59.31 o 
   8   8  10       40.52       25.80     39.72 o 
   9   8  10       87.68      134.04     61.08 o 
  10   8  10       43.70       58.70     41.56 o 
  11   8  10        0.14       30.75     30.17 o 
  -4   9  10        0.02       65.79     42.89 o 
  -3   9  10       32.63       25.68     20.51 o 
  -2   9  10      127.70      152.86     96.87 o 
  -1   9  10      936.43      839.65     85.55 o 
   0   9  10      201.84      168.93     31.64 o 
   1   9  10        2.98       12.16     38.16 o 
   2   9  10      402.19      436.05     38.38 o 
   3   9  10      395.17      410.21     58.13 o 
   4   9  10       26.23       45.66     45.05 o 
   5   9  10       65.46       12.71     50.75 o 
   6   9  10       41.06       29.31     26.23 o 
   7   9  10      202.12      196.71     50.11 o 
   8   9  10      183.66      205.67     65.11 o 
   9   9  10       39.13       39.44     43.80 o 
  10   9  10       52.98       61.53     29.76 o 
  -3  10  10       18.83       83.99     38.40 o 
  -2  10  10      155.81      118.45     54.03 o 
  -1  10  10      151.34      110.27     42.39 o 
   0  10  10        2.03        5.72     18.02 o 
   1  10  10       70.84       25.83     23.76 o 
   2  10  10      114.70      111.19     31.77 o 
   3  10  10      427.04      396.36     57.20 o 
   4  10  10      467.95      528.52     62.75 o 
   5  10  10      136.11      104.66     39.31 o 
   6  10  10      145.05      220.28     88.66 o 
   7  10  10      360.39      295.11     78.96 o 
   8  10  10      135.38      241.71     63.74 o 
   9  10  10       80.61       35.23     39.69 o 
  10  10  10       41.67       30.94     32.68 o 
  -2  11  10       74.33       65.50     35.79 o 
  -1  11  10       72.35       49.56     38.21 o 
   0  11  10        3.15      -16.28     47.47 o 
   1  11  10        0.24       17.29     12.79 o 
   2  11  10       35.57       49.81     23.41 o 
   3  11  10       18.42       53.68     21.19 o 
   4  11  10       12.98      -23.12     38.21 o 
   5  11  10        1.02       13.84     34.79 o 
   6  11  10      108.56      163.42     39.41 o 
   7  11  10        2.23      -38.20     38.20 o 
   8  11  10       16.00       30.66     29.53 o 
   9  11  10        8.38       33.92     41.79 o 
   0  12  10       41.48       61.48     39.41 o 
   1  12  10       70.16       35.03     25.23 o 
   2  12  10       22.35        6.44     43.29 o 
   3  12  10        1.63      -35.82     59.71 o 
   4  12  10        9.88       -6.40     30.15 o 
   5  12  10        2.54       36.43     20.47 o 
   6  12  10       50.24       80.78     34.03 o 
   7  12  10       24.45       33.41     40.21 o 
   8  12  10        0.66      -20.18     36.62 o 
   4  13  10       29.36       55.87     27.21 o 
  -5 -10  11        6.54        4.53     32.76 o 
  -4 -10  11       74.95      121.77    101.20 o 
  -3 -10  11       59.14       12.70     30.55 o 
  -2 -10  11       47.98       83.69     43.57 o 
  -1 -10  11       10.90      -26.27     26.27 o 
   0 -10  11       29.83       23.88     66.27 o 
  -7  -9  11        3.30        6.22     57.62 o 
  -6  -9  11        1.75        4.36     50.90 o 
  -5  -9  11        0.28       68.03     36.48 o 
  -4  -9  11       53.41       67.24     45.81 o 
  -3  -9  11       50.34       75.38     37.61 o 
  -2  -9  11        0.08       29.28     28.31 o 
  -1  -9  11       38.44       13.31     31.32 o 
   0  -9  11        0.55      -19.08     26.06 o 
   1  -9  11        1.09        2.41     13.91 o 
   2  -9  11       12.97       42.36     35.97 o 
  -8  -8  11       65.27      117.11     45.14 o 
  -7  -8  11       12.35       49.19     42.85 o 
  -6  -8  11      231.48      265.16     74.67 o 
  -5  -8  11      118.54      138.51     49.92 o 
  -4  -8  11       91.20      163.31     96.72 o 
  -3  -8  11       67.43        0.76     32.86 o 
  -2  -8  11       88.42       23.27     36.13 o 
  -1  -8  11      259.83      216.84     44.45 o 
   0  -8  11      128.45      150.56     47.28 o 
   1  -8  11        4.09       22.58     22.35 o 
   2  -8  11      135.26       88.57     29.29 o 
   3  -8  11      109.09       83.59     25.97 o 
   4  -8  11      108.56      111.54     80.45 o 
  -8  -7  11      172.39      239.30     63.22 o 
  -7  -7  11       83.21       46.25     44.50 o 
  -6  -7  11       26.32       -0.14     48.66 o 
  -5  -7  11      365.37      344.23     64.45 o 
  -4  -7  11      361.46      486.12     87.91 o 
  -3  -7  11      193.15      197.51     62.24 o 
  -2  -7  11        3.91       24.58     39.85 o 
  -1  -7  11        6.29       19.87     21.84 o 
   0  -7  11      420.60      290.06     61.20 o 
   1  -7  11        0.92        0.89     28.99 o 
   2  -7  11       42.33       32.17     15.95 o 
   3  -7  11       27.56       20.01     43.48 o 
   4  -7  11        1.01      -21.61     31.19 o 
   5  -7  11        0.19        8.96     32.54 o 
  -9  -6  11       39.20       21.90     30.45 o 
  -8  -6  11      198.20      306.73     89.13 o 
  -7  -6  11      133.42      139.96     48.76 o 
  -6  -6  11       27.29       74.36     29.14 o 
  -5  -6  11       97.88       14.68     32.24 o 
  -4  -6  11      397.69      532.93     66.24 o 
  -3  -6  11      221.84      342.58     69.56 o 
  -2  -6  11       96.28       29.35     89.71 o 
  -1  -6  11        5.08       12.07     40.45 o 
   0  -6  11      174.70       99.06     26.47 o 
   1  -6  11      295.66      298.54     36.45 o 
   2  -6  11        0.50       -2.11     52.99 o 
   3  -6  11       65.17       45.48     19.98 o 
   4  -6  11       66.94       32.29     28.38 o 
   5  -6  11       52.23       37.04     21.92 o 
   6  -6  11       58.50       62.20     25.90 o 
  -9  -5  11        4.67      -10.33     38.07 o 
  -8  -5  11       58.46       88.65     41.79 o 
  -7  -5  11      237.10      204.09     67.77 o 
  -6  -5  11      508.48      531.86     67.70 o 
  -5  -5  11        0.44       31.95     38.70 o 
  -4  -5  11       94.24       89.39     43.10 o 
  -3  -5  11      625.82      552.71     84.07 o 
  -2  -5  11      271.62      341.54     73.89 o 
  -1  -5  11      394.45      291.68     68.17 o 
   0  -5  11      355.82      329.34     38.52 o 
   1  -5  11      560.52      618.62     62.51 o 
   2  -5  11      697.43      627.47     83.50 o 
   3  -5  11      116.19       93.24     20.53 o 
   4  -5  11       71.90       78.52     22.01 o 
   5  -5  11       41.69       28.76     46.57 o 
   6  -5  11       73.53       51.50     25.67 o 
   7  -5  11      183.95      131.95     35.43 o 
  -9  -4  11        5.97       58.75     29.88 o 
  -8  -4  11       99.06       58.92     26.27 o 
  -7  -4  11       70.50       63.34     25.23 o 
  -6  -4  11        2.16       35.25     57.02 o 
  -5  -4  11       52.63       83.82     46.48 o 
  -4  -4  11        0.04       40.62     36.62 o 
  -3  -4  11      119.42      180.54     54.74 o 
  -2  -4  11        2.35       32.94     32.03 o 
  -1  -4  11       51.61       74.50     32.36 o 
   0  -4  11        2.84        6.62     16.27 o 
   1  -4  11       49.55       97.50     41.22 o 
   2  -4  11      746.82      722.40     58.68 o 
   3  -4  11      407.49      445.72     54.87 o 
   4  -4  11      147.70      143.78     48.44 o 
   5  -4  11        4.11       27.67     23.38 o 
   6  -4  11      114.82      103.34     39.82 o 
   7  -4  11      642.73      636.66    108.96 o 
   8  -4  11      295.00      274.70     46.41 o 
  -9  -3  11       49.98       28.39     30.90 o 
  -8  -3  11       39.94       29.90     45.38 o 
  -7  -3  11      101.97       36.97     27.46 o 
  -6  -3  11        6.47        2.87     36.57 o 
  -5  -3  11      426.49      460.92     66.39 o 
  -4  -3  11       10.70       19.92     56.12 o 
  -3  -3  11      204.27      350.87     54.53 o 
  -2  -3  11       68.31       87.66     28.82 o 
  -1  -3  11      114.39      131.22     85.83 o 
   0  -3  11       45.20       94.63     24.15 o 
   1  -3  11       18.92       26.13     14.60 o 
   2  -3  11      248.28      290.00     35.30 o 
   3  -3  11      360.89      375.36     43.62 o 
   4  -3  11      105.84       82.97     21.53 o 
   5  -3  11       15.67       51.47     21.28 o 
   6  -3  11       57.90       38.20     15.22 o 
   7  -3  11      673.07      538.55     73.09 o 
   8  -3  11      224.35      117.09     24.82 o 
  -9  -2  11       69.28       49.67     22.14 o 
  -8  -2  11       72.80       63.82     28.47 o 
  -7  -2  11       80.41      182.37     55.91 o 
  -6  -2  11       42.38       68.11     29.04 o 
  -5  -2  11        7.05       35.51     59.11 o 
  -4  -2  11       14.08       67.26     27.17 o 
  -3  -2  11      279.42      361.53     66.49 o 
  -2  -2  11      423.40      518.56     65.45 o 
  -1  -2  11      663.16      606.04     74.63 o 
   0  -2  11      128.63      167.76     37.02 o 
   1  -2  11      203.22      172.11     26.20 o 
   2  -2  11       52.90       83.87     28.56 o 
   3  -2  11      230.79      262.66     44.90 o 
   4  -2  11      574.23      636.16     87.24 o 
   5  -2  11      367.68      363.20     38.09 o 
   6  -2  11       47.04       52.47     18.33 o 
   7  -2  11       19.82       65.60     23.66 o 
   8  -2  11       30.80       16.43     29.47 o 
   9  -2  11        2.24       -0.70     15.74 o 
  -9  -1  11      165.89      149.66     54.02 o 
  -8  -1  11       65.12       51.45    116.73 o 
  -7  -1  11      157.08       92.35     38.20 o 
  -6  -1  11      324.90      288.37     51.64 o 
  -5  -1  11     1045.96      937.76     95.91 o 
  -4  -1  11      696.89      799.01     78.03 o 
  -3  -1  11      977.18      856.48     87.08 o 
  -2  -1  11     1770.96     2145.45    116.45 o 
  -1  -1  11     2972.12     3606.86    120.60 o 
   0  -1  11       60.37       44.88     15.18 o 
   1  -1  11     1274.29     1534.37    117.31 o 
   2  -1  11      600.03      635.03     83.28 o 
   4  -1  11      103.18       86.16     31.83 o 
   5  -1  11       31.87       27.97     25.15 o 
   6  -1  11     1324.27     1253.72     60.92 o 
   7  -1  11      356.96      386.05     57.26 o 
   8  -1  11       78.74       69.59     14.61 o 
   9  -1  11        1.10       20.17     15.74 o 
  10  -1  11        0.58      -12.46     25.39 o 
  -9   0  11      147.58      123.01     50.58 o 
  -8   0  11       32.14       23.73     55.53 o 
  -7   0  11       69.34       37.23     22.89 o 
  -6   0  11       52.26       50.85     33.61 o 
  -5   0  11        6.95       38.21     62.99 o 
  -4   0  11      883.31      819.03    149.32 o 
  -3   0  11      384.40      545.31     68.51 o 
  -2   0  11      399.04      394.53     63.04 o 
  -1   0  11      555.63      595.25     86.69 o 
   0   0  11       45.13       31.27     16.94 o 
   1   0  11       93.67       98.24     19.09 o 
   2   0  11     1106.52     1168.68     79.59 o 
   3   0  11      444.97      419.74     47.36 o 
   4   0  11        2.02       24.02     25.86 o 
   5   0  11        5.81       63.60     22.07 o 
   6   0  11        0.86      -20.21     20.21 o 
   7   0  11     3218.69     2891.59    470.04 o 
   8   0  11     1024.17      863.97    117.05 o 
   9   0  11       16.06       38.83     41.79 o 
  10   0  11       27.15       -0.41     36.42 o 
  -9   1  11       58.97      117.20     51.65 o 
  -8   1  11       20.78      -28.79     28.79 o 
  -7   1  11      117.49       87.37     42.24 o 
  -6   1  11       50.43       20.76     21.24 o 
  -5   1  11      105.31       20.11     37.32 o 
  -4   1  11       50.77       90.92     44.93 o 
  -3   1  11      482.54      437.75     46.82 o 
  -1   1  11      300.46      216.80     23.61 o 
   0   1  11      293.91      398.49     29.31 o 
   1   1  11      312.94      309.53     28.87 o 
   2   1  11        1.72       20.16     23.68 o 
   3   1  11      281.89      361.16     35.32 o 
   4   1  11      264.84      198.98     29.21 o 
   5   1  11       86.35      144.01     33.20 o 
   6   1  11      459.80      361.38     51.00 o 
   7   1  11      463.43      437.37     78.62 o 
   8   1  11     1512.80     1576.12    123.28 o 
   9   1  11      449.53      476.04     72.79 o 
  10   1  11       39.56       76.04     25.53 o 
  -8   2  11      108.29       90.34     33.16 o 
  -7   2  11       11.73       18.20     19.06 o 
  -6   2  11      201.13      227.58     39.18 o 
  -5   2  11      299.05      236.54     43.95 o 
  -4   2  11       28.36       42.18     16.50 o 
  -3   2  11        2.61       21.98     18.32 o 
  -2   2  11       22.19       36.35     16.02 o 
  -1   2  11      324.89      285.37     38.38 o 
   0   2  11       21.59       43.68     17.85 o 
   1   2  11       66.56       63.18     15.25 o 
   2   2  11      192.87      200.99     32.14 o 
   3   2  11        4.37       37.29     16.66 o 
   4   2  11       13.09       32.44     17.57 o 
   5   2  11      153.41      104.56     21.64 o 
   6   2  11      357.24      319.41     50.02 o 
   7   2  11      366.91      298.07     49.72 o 
   8   2  11      255.73      252.42     93.29 o 
   9   2  11      204.48      179.28     57.98 o 
  10   2  11        0.51      -19.05     29.55 o 
  11   2  11       51.47       84.65     35.35 o 
  -8   3  11       43.98       68.64     20.50 o 
  -7   3  11      422.17      340.29     49.47 o 
  -6   3  11      345.12      287.02     38.89 o 
  -5   3  11      686.08      664.10     89.97 o 
  -4   3  11      170.30      227.44     38.35 o 
  -3   3  11      357.89      298.38     37.33 o 
  -2   3  11      293.70      315.14     34.71 o 
  -1   3  11      410.44      407.67     32.96 o 
   0   3  11     1233.52     1118.03     52.68 o 
   1   3  11        0.06        3.56     19.99 o 
   2   3  11      326.53      408.27     39.35 o 
   3   3  11      879.60      785.13     41.47 o 
   4   3  11      101.89       99.71     22.39 o 
   5   3  11       21.47       42.39     36.76 o 
   6   3  11       15.55       23.07     35.51 o 
   7   3  11       90.77       58.76     34.62 o 
   8   3  11       32.85       -6.48     33.58 o 
   9   3  11      204.56      195.56     49.46 o 
  10   3  11       32.26      104.68     60.30 o 
  11   3  11       66.81      118.27     57.94 o 
  -8   4  11       21.76       45.97     31.94 o 
  -7   4  11       82.63       64.15     21.48 o 
  -6   4  11      609.47      533.47    146.88 o 
  -5   4  11       48.09       60.13     18.30 o 
  -4   4  11      565.31      476.34     59.40 o 
  -3   4  11      444.59      489.77     61.46 o 
  -2   4  11      458.95      482.04     61.70 o 
  -1   4  11     1238.19     1297.40     97.33 o 
   0   4  11       10.06      -15.27     21.05 o 
   1   4  11      136.60      173.07     26.10 o 
   2   4  11      260.13      263.78     35.62 o 
   3   4  11      503.46      486.21     42.15 o 
   4   4  11       72.55       97.99     22.22 o 
   5   4  11      266.48      241.54     30.04 o 
   6   4  11       60.29      122.71     55.84 o 
   7   4  11      256.52      231.63     57.91 o 
   8   4  11      382.12      361.52     53.56 o 
   9   4  11       21.83       34.16     20.81 o 
  10   4  11       37.96       42.53     28.12 o 
  11   4  11       16.01        1.78     24.72 o 
  -7   5  11        2.28       42.69     77.92 o 
  -6   5  11       27.19       21.29     21.94 o 
  -5   5  11      167.61      132.78     51.53 o 
  -4   5  11      118.37      139.03     31.07 o 
  -3   5  11      408.53      314.83     37.31 o 
  -2   5  11      727.10      786.57     65.92 o 
  -1   5  11      605.71      561.23     50.05 o 
   0   5  11      124.25      149.54     34.99 o 
   1   5  11        7.27        8.65     20.16 o 
   2   5  11       82.82       85.58     24.86 o 
   3   5  11       38.91       37.19     31.91 o 
   4   5  11       21.82       34.81     33.31 o 
   5   5  11      392.25      442.88     81.93 o 
   6   5  11      281.77      362.71     53.92 o 
   7   5  11      106.56      190.15     70.62 o 
   8   5  11      201.78      221.12     44.96 o 
   9   5  11        0.57        0.54     24.19 o 
  10   5  11       68.92       80.71     33.91 o 
  11   5  11        2.52       26.81     24.16 o 
  -6   6  11        0.70       26.62     45.82 o 
  -5   6  11       26.78       21.94     23.89 o 
  -4   6  11       37.76       28.35     48.81 o 
  -3   6  11      158.67      216.51     30.12 o 
  -2   6  11      439.75      382.78     40.49 o 
  -1   6  11       58.21       33.28     26.69 o 
   0   6  11      910.40      935.25     57.26 o 
   1   6  11       27.25       49.96     18.34 o 
   2   6  11     1544.25     1773.42    128.66 o 
   3   6  11      406.52      406.68     54.05 o 
   4   6  11        9.07        6.56      7.71 o 
   5   6  11       25.61      -12.47     35.84 o 
   6   6  11        2.50      -11.51     34.38 o 
   7   6  11      804.80      856.58    114.34 o 
   8   6  11      393.26      466.12     76.57 o 
   9   6  11      125.37      249.51     84.04 o 
  10   6  11        1.88      -37.57     37.88 o 
  11   6  11       15.47       21.00     49.11 o 
  -6   7  11        3.46       48.35     29.03 o 
  -5   7  11       32.12       79.02     28.04 o 
  -4   7  11       14.60       45.47     17.40 o 
  -3   7  11        2.44       -6.91     19.10 o 
  -2   7  11       36.87       32.98     15.06 o 
  -1   7  11       32.55       26.46     30.16 o 
   0   7  11       15.10       20.01     23.24 o 
   1   7  11       64.56       72.41     25.72 o 
   2   7  11      201.05      153.32     26.56 o 
   3   7  11     1266.07     1241.48    119.11 o 
   4   7  11      606.87      734.78     83.03 o 
   5   7  11       18.10       18.06     33.61 o 
   6   7  11       19.13       53.38     28.66 o 
   7   7  11      169.03      230.02     52.17 o 
   8   7  11     1104.56     1153.79    127.62 o 
   9   7  11      450.92      550.26     78.20 o 
  10   7  11       12.54      -29.53     37.78 o 
  11   7  11      170.70      229.10     71.11 o 
  -5   8  11       22.79       44.41     41.64 o 
  -4   8  11        0.18       43.40     22.84 o 
  -3   8  11       30.39       34.59     17.34 o 
  -2   8  11      174.20       93.12     26.53 o 
  -1   8  11       12.52       -5.61     29.47 o 
   0   8  11       40.43       35.41     26.91 o 
   1   8  11       38.00       56.49     12.73 o 
   2   8  11      548.82      660.64     88.26 o 
   3   8  11      948.73     1051.10    104.99 o 
   4   8  11      120.81       70.91     31.49 o 
   5   8  11       75.39       82.33     49.56 o 
   6   8  11       75.89       86.88     29.73 o 
   7   8  11      102.70       62.69     49.56 o 
   8   8  11       28.95       43.65     54.93 o 
   9   8  11      513.83      448.50     78.81 o 
  10   8  11        6.25       39.43     42.03 o 
  -4   9  11       96.04      111.80     57.41 o 
  -3   9  11       53.97      101.84     36.47 o 
  -2   9  11        0.52       21.78     44.03 o 
  -1   9  11       80.57       77.26     25.84 o 
   0   9  11      102.37       94.44     25.79 o 
   1   9  11      277.57      292.52     42.83 o 
   2   9  11       43.61       48.89     16.98 o 
   3   9  11      207.59      204.81     42.27 o 
   4   9  11       16.08       46.67     23.95 o 
   5   9  11      690.81      609.47     69.86 o 
   6   9  11       62.82       96.26     31.35 o 
   7   9  11       14.71       55.66     43.52 o 
   8   9  11       13.68       88.03     36.45 o 
   9   9  11       48.37        4.03     38.93 o 
  10   9  11        3.89      -23.15     75.68 o 
  -2  10  11      129.62      146.21     53.55 o 
  -1  10  11        1.47       50.43     40.00 o 
   0  10  11      100.48       71.15     44.71 o 
   1  10  11       41.94       18.36     16.98 o 
   2  10  11       30.18       12.17     22.64 o 
   3  10  11      182.70      171.44     42.13 o 
   4  10  11       29.90       38.93     23.72 o 
   5  10  11        2.06       -6.40     37.36 o 
   6  10  11       89.04      106.20     41.35 o 
   7  10  11      114.85      148.72     53.51 o 
   8  10  11       34.16       23.23    107.02 o 
   9  10  11        0.43       15.34     41.97 o 
  -1  11  11       68.25       78.43     45.56 o 
   0  11  11        9.88       27.25     60.90 o 
   1  11  11       22.35       42.23     18.20 o 
   2  11  11       77.37       52.55     82.10 o 
   3  11  11       75.81      100.28     36.91 o 
   4  11  11      127.79      129.04     47.40 o 
   5  11  11       58.47       28.82     29.85 o 
   6  11  11      346.88      383.39     65.44 o 
   7  11  11      104.27      104.85     47.79 o 
   8  11  11       69.85       51.49     41.90 o 
   1  12  11        6.12      -10.03     40.45 o 
   2  12  11       60.32       62.33     17.77 o 
   3  12  11      131.12      137.32     73.74 o 
   4  12  11      107.14      124.69     73.74 o 
   5  12  11      210.03      202.01     65.81 o 
   6  12  11      161.74      185.63     63.44 o 
   7  12  11       48.68       83.01     27.07 o 
  -5  -9  12       65.50      104.73     55.38 o 
  -4  -9  12       43.77      109.14     78.21 o 
  -3  -9  12      107.59      100.68     37.32 o 
  -2  -9  12       68.53      149.89     55.85 o 
  -1  -9  12       27.98       61.47     34.91 o 
   0  -9  12       19.37       21.64     46.87 o 
   1  -9  12       60.25       67.47     78.81 o 
  -6  -8  12      270.71      204.26     54.38 o 
  -5  -8  12      289.07      296.30     87.96 o 
  -4  -8  12      113.92      130.31     55.13 o 
  -3  -8  12       86.80       51.65     26.88 o 
  -2  -8  12       91.84       83.69     25.29 o 
  -1  -8  12      124.50      142.24     46.68 o 
   0  -8  12      103.04       73.40     36.47 o 
   1  -8  12       68.98       51.54     35.38 o 
   2  -8  12      248.93      181.21     33.14 o 
   3  -8  12      104.94       80.19     62.39 o 
  -7  -7  12        0.82       29.24     69.56 o 
  -6  -7  12        8.19      -18.62     37.95 o 
  -5  -7  12       35.40       42.16     46.71 o 
  -4  -7  12       60.56       10.14     30.90 o 
  -3  -7  12        0.74      -12.37     35.62 o 
  -2  -7  12        9.46        4.87     34.35 o 
  -1  -7  12       16.47       12.99     63.14 o 
   0  -7  12        4.09       65.01     28.27 o 
   1  -7  12        1.40        5.43     30.91 o 
   2  -7  12      301.30      266.10     41.77 o 
   3  -7  12      122.33      116.04     26.61 o 
   4  -7  12       44.85      101.80     62.99 o 
  -8  -6  12        0.71       44.83     83.74 o 
  -7  -6  12        0.12       32.32     31.92 o 
  -6  -6  12        7.25       74.78     44.40 o 
  -5  -6  12        0.39       53.67     49.28 o 
  -4  -6  12        2.70      -36.60     37.07 o 
  -3  -6  12      132.28       94.33     80.16 o 
  -2  -6  12        0.02       68.94     42.24 o 
  -1  -6  12       58.46       76.99     37.84 o 
   0  -6  12       24.29      -33.30     33.30 o 
   1  -6  12       14.11        6.77     17.29 o 
   2  -6  12      226.56      173.13     43.18 o 
   3  -6  12      352.04      290.96     52.95 o 
   4  -6  12       13.78      100.23     29.11 o 
   5  -6  12       33.56       88.83     41.79 o 
  -8  -5  12       36.73       -8.77     36.94 o 
  -7  -5  12      150.06      131.94     40.16 o 
  -6  -5  12      278.67      388.61    134.19 o 
  -5  -5  12        3.50       -1.05     37.70 o 
  -4  -5  12        0.79       34.19     40.66 o 
  -3  -5  12      303.85      400.37     61.73 o 
  -2  -5  12      128.99       83.66    111.50 o 
  -1  -5  12       13.06       -5.97     36.39 o 
   0  -5  12        0.47       12.61     12.28 o 
   1  -5  12       39.68       44.56     21.27 o 
   2  -5  12        5.29       23.54     28.16 o 
   3  -5  12        0.02       33.13     29.91 o 
   4  -5  12       94.99       78.99     27.99 o 
   5  -5  12       58.16       38.86     45.23 o 
   6  -5  12       88.60      101.67     43.70 o 
  -9  -4  12      134.58       70.84     39.71 o 
  -8  -4  12      129.11       90.20     27.04 o 
  -7  -4  12      299.72      324.46     72.24 o 
  -6  -4  12     1027.09      937.20    173.62 o 
  -5  -4  12      435.67      430.49     80.59 o 
  -4  -4  12      104.70      134.27     59.49 o 
  -3  -4  12      460.72      665.37     65.40 o 
  -2  -4  12      195.91       96.39    102.84 o 
  -1  -4  12      617.39      830.95     75.07 o 
   0  -4  12      179.20      160.34     48.06 o 
   1  -4  12      268.41      285.07     65.23 o 
   2  -4  12      291.28      304.84    105.83 o 
   3  -4  12       80.64       43.07     15.23 o 
   4  -4  12      191.89      220.61     67.77 o 
   5  -4  12        2.54       42.99     22.71 o 
   6  -4  12       90.27       80.94     24.60 o 
   7  -4  12      179.95      127.37     35.87 o 
  -9  -3  12      141.98      173.22    120.76 o 
  -8  -3  12       27.24       39.56     37.61 o 
  -7  -3  12        5.98        2.37     34.04 o 
  -6  -3  12      295.62      281.26     72.47 o 
  -5  -3  12       65.27      180.91    114.64 o 
  -4  -3  12        0.82       34.01     38.25 o 
  -3  -3  12      177.98      223.77     52.21 o 
  -2  -3  12       17.97       -1.60     28.21 o 
  -1  -3  12       33.14       39.28     26.99 o 
   0  -3  12      142.09      258.94     69.86 o 
   1  -3  12      508.31      493.90     66.02 o 
   2  -3  12      435.30      420.58     70.30 o 
   3  -3  12      173.93      221.08     35.11 o 
   4  -3  12       80.64       53.01     17.40 o 
   5  -3  12      213.25      186.58     29.54 o 
   6  -3  12       16.98       63.32     23.37 o 
   7  -3  12      148.91      163.76     45.36 o 
   8  -3  12      168.07      180.01     65.98 o 
  -9  -2  12        8.18        0.64     32.39 o 
  -8  -2  12        2.61       37.97     50.75 o 
  -7  -2  12        0.48       41.55     42.04 o 
  -6  -2  12       68.39       50.04     23.33 o 
  -5  -2  12       79.29      119.61     42.40 o 
  -4  -2  12        3.43       54.98     31.71 o 
  -3  -2  12      343.40      389.23     58.73 o 
  -2  -2  12       95.61      153.70     47.78 o 
  -1  -2  12       33.83      119.10     47.07 o 
   0  -2  12      866.05      790.86     89.72 o 
   1  -2  12     1329.64     1630.58     88.17 o 
   2  -2  12      770.79      751.32     69.01 o 
   3  -2  12      179.15      192.80     31.18 o 
   4  -2  12       11.81       10.43     13.39 o 
   5  -2  12      366.62      349.68     42.85 o 
   6  -2  12        2.80       27.34     19.12 o 
   7  -2  12      137.00      105.34     25.48 o 
   8  -2  12      175.46      177.43     45.05 o 
  -9  -1  12        0.53      -32.62     32.62 o 
  -8  -1  12        2.92       41.57     26.60 o 
  -7  -1  12       23.43       57.77     31.24 o 
  -6  -1  12      140.01      166.52     41.90 o 
  -5  -1  12       47.74       19.41     24.58 o 
  -4  -1  12      106.65       90.84     44.18 o 
  -3  -1  12      376.95      503.24     79.78 o 
  -2  -1  12      332.62      368.36     72.40 o 
  -1  -1  12        7.35       27.33     34.41 o 
   0  -1  12       14.67       82.58     58.00 o 
   1  -1  12      298.14      257.84     51.19 o 
   2  -1  12       38.53       41.41     26.34 o 
   3  -1  12       84.09       61.78     24.41 o 
   4  -1  12       58.62       25.81     37.04 o 
   5  -1  12       34.26       24.77     33.56 o 
   6  -1  12      545.09      497.01     39.95 o 
   7  -1  12      119.20       91.27     41.50 o 
   8  -1  12       60.46       60.61     17.81 o 
   9  -1  12       70.98       62.50     21.02 o 
  -8   0  12       10.64       51.58     27.61 o 
  -7   0  12      100.38      107.76     68.21 o 
  -6   0  12      534.05      459.00    100.01 o 
  -5   0  12      135.35      127.07     43.03 o 
  -4   0  12       52.27      118.18     54.33 o 
  -3   0  12        6.58       34.96     24.83 o 
  -2   0  12        0.44       48.15     30.49 o 
  -1   0  12      521.44      680.04    111.20 o 
   0   0  12      905.54      861.41    133.95 o 
   1   0  12      539.40      553.51     50.69 o 
   2   0  12        4.73       36.69     12.74 o 
   3   0  12      166.52      216.84     31.84 o 
   4   0  12        0.27       29.13     20.10 o 
   5   0  12       64.42       42.68     18.09 o 
   6   0  12        1.26       19.15     24.99 o 
   7   0  12       79.09       59.46     19.28 o 
   8   0  12       29.59       -1.99     16.69 o 
   9   0  12       70.37       65.08     32.29 o 
  -8   1  12      106.16       64.84     23.88 o 
  -7   1  12       48.17       11.66     50.60 o 
  -6   1  12      427.76      406.91     68.98 o 
  -5   1  12        8.75       66.74     24.60 o 
  -4   1  12      240.96      338.00     79.15 o 
  -3   1  12      757.49      820.47    127.64 o 
  -2   1  12        0.58      -21.31     35.95 o 
  -1   1  12      574.36      530.07     34.10 o 
   0   1  12      599.52      664.84     86.20 o 
   1   1  12       35.53       56.56     21.28 o 
   2   1  12      350.58      419.66     55.40 o 
   3   1  12       97.21      119.40     17.67 o 
   4   1  12       99.06       56.23     29.18 o 
   5   1  12        1.24       42.62     21.22 o 
   6   1  12      268.68      304.03     50.66 o 
   7   1  12       24.11       27.86     27.68 o 
   8   1  12        4.99       37.56     23.29 o 
   9   1  12       14.93       59.94     32.84 o 
  10   1  12       30.16       62.08     35.15 o 
  -8   2  12       43.18       81.67     23.40 o 
  -7   2  12       85.11       91.30     25.30 o 
  -6   2  12      270.75      306.71     59.57 o 
  -5   2  12       78.38      114.93     47.17 o 
  -4   2  12      198.72      207.71     55.97 o 
  -3   2  12      568.88      626.05     71.36 o 
  -2   2  12      206.30      170.42     35.97 o 
  -1   2  12       24.88       38.03     16.76 o 
   0   2  12        0.95       21.43     35.06 o 
   1   2  12        1.28       38.83     21.29 o 
   2   2  12      144.25      146.65     28.25 o 
   3   2  12       80.52       83.38     19.15 o 
   4   2  12        4.82       24.12     19.86 o 
   5   2  12       97.69      121.94     28.40 o 
   6   2  12       12.21       13.40     26.18 o 
   7   2  12        2.49      -15.85     29.07 o 
   8   2  12      109.30       99.12     48.81 o 
   9   2  12        0.29      157.53     54.87 o 
  10   2  12        0.35       58.29     41.41 o 
  -7   3  12       12.97       36.71     17.04 o 
  -6   3  12      103.67      162.47     82.54 o 
  -5   3  12      244.21      237.70     43.29 o 
  -4   3  12       59.21       64.41     29.52 o 
  -3   3  12      373.28      371.02     40.26 o 
  -2   3  12      173.69      144.30     34.15 o 
  -1   3  12      270.68      347.66     45.74 o 
   0   3  12        9.19       22.80      8.28 o 
   1   3  12      237.86      230.78     31.52 o 
   2   3  12     1534.93     1736.62     82.80 o 
   3   3  12      870.41      896.85     59.26 o 
   4   3  12      438.43      503.90     52.86 o 
   5   3  12      860.71      981.65     53.50 o 
   6   3  12        2.88       -7.62     48.21 o 
   7   3  12      139.25      145.14     45.99 o 
   8   3  12      316.27      298.33     47.56 o 
   9   3  12       30.81       81.53     42.99 o 
  10   3  12       12.98        4.23     36.08 o 
  -7   4  12      105.50       58.88     23.14 o 
  -6   4  12        0.65       27.76     30.45 o 
  -5   4  12        0.44       -3.17     16.08 o 
  -4   4  12       21.91       43.65     23.24 o 
  -3   4  12       32.64       59.61     32.81 o 
  -2   4  12       32.76       14.49     19.45 o 
  -1   4  12      451.21      530.78     56.75 o 
   0   4  12        1.02       17.65     26.94 o 
   1   4  12     2193.89     2352.66    184.73 o 
   2   4  12       82.63       74.17     20.58 o 
   3   4  12      135.76      114.79     27.71 o 
   4   4  12     1061.88     1091.67     83.73 o 
   5   4  12      363.44      442.28     37.90 o 
   6   4  12      212.91      135.11     46.58 o 
   7   4  12       13.65       23.45     30.80 o 
   8   4  12        3.71       42.74     51.94 o 
   9   4  12      127.61      159.43     48.15 o 
  10   4  12        8.24       22.05     30.76 o 
  -6   5  12       21.30       57.40     24.18 o 
  -5   5  12       63.56      131.95     64.18 o 
  -4   5  12       49.66       42.13     17.23 o 
  -3   5  12        1.58       27.92     18.22 o 
  -2   5  12      111.36       95.85     25.54 o 
  -1   5  12        0.05       19.84     14.63 o 
   0   5  12      504.50      551.78     77.51 o 
   1   5  12      167.19      170.28     34.06 o 
   2   5  12        3.01       21.57     22.39 o 
   3   5  12       35.69       34.73     17.50 o 
   4   5  12       54.31       39.70     20.32 o 
   5   5  12        4.69       -4.30     31.82 o 
   6   5  12      145.34      200.79     68.06 o 
   7   5  12      385.87      414.66    114.19 o 
   8   5  12       34.36       47.30     41.35 o 
   9   5  12       36.87       38.24     39.51 o 
  10   5  12       36.10       64.12     29.91 o 
  -6   6  12      162.59      137.32     75.83 o 
  -5   6  12       78.50       96.05     27.46 o 
  -4   6  12        4.72       43.78     27.23 o 
  -3   6  12       15.11       39.47     21.21 o 
  -2   6  12      672.62      704.67     50.06 o 
  -1   6  12      195.63      216.94     37.45 o 
   0   6  12        1.85       14.52     31.10 o 
   1   6  12      477.12      525.08     69.30 o 
   2   6  12      818.45      847.28    104.49 o 
   3   6  12      204.84      269.72     51.47 o 
   4   6  12      267.91      228.86     30.58 o 
   5   6  12      223.05      245.62     62.61 o 
   6   6  12      276.21      263.19     53.29 o 
   7   6  12       56.44       72.11     36.42 o 
   8   6  12       21.37      -15.88     53.88 o 
   9   6  12       63.72      130.76     47.42 o 
  10   6  12       21.60       14.77     23.72 o 
  -5   7  12       47.07       37.29     48.96 o 
  -4   7  12       27.51       57.20     17.66 o 
  -3   7  12       63.44       46.55     29.63 o 
  -2   7  12        5.65       30.47     22.62 o 
  -1   7  12        0.94       23.33     41.95 o 
   0   7  12      248.61      224.19     30.15 o 
   1   7  12      723.92      691.73     72.88 o 
   2   7  12      652.35      659.78     52.08 o 
   3   7  12      391.71      391.70     56.63 o 
   4   7  12       49.43       44.22     36.87 o 
   5   7  12        4.17        1.97     37.69 o 
   6   7  12       90.56      112.26     49.44 o 
   7   7  12        0.99       -1.10     36.65 o 
   8   7  12       13.50       67.37     37.79 o 
   9   7  12        4.04       40.76     61.95 o 
  10   7  12       32.29       45.33     23.50 o 
  -4   8  12       62.18       53.93     26.90 o 
  -3   8  12       75.15       62.23     31.77 o 
  -2   8  12       32.90       14.26     15.16 o 
  -1   8  12       82.62       90.54     28.83 o 
   0   8  12      379.79      335.21     39.45 o 
   1   8  12      283.26      272.01     37.66 o 
   2   8  12      625.26      566.17     63.93 o 
   3   8  12      442.64      360.29     46.75 o 
   4   8  12        0.66        6.88     25.38 o 
   5   8  12      163.61      242.26     38.28 o 
   6   8  12      296.28      189.23     62.69 o 
   7   8  12        1.04       15.61     39.73 o 
   8   8  12        2.59       55.49     36.19 o 
   9   8  12       11.64       80.96     35.98 o 
  10   8  12      165.96      192.71     59.46 o 
  -3   9  12      140.27      169.68     97.32 o 
  -2   9  12       69.83       45.90     24.23 o 
  -1   9  12       94.46       73.34     28.97 o 
   0   9  12       23.86       10.62     21.79 o 
   1   9  12      339.42      255.61     34.13 o 
   2   9  12      596.72      983.87    217.55 o 
   3   9  12      170.83      169.36     40.62 o 
   4   9  12      340.63      408.95     73.40 o 
   5   9  12      242.15      286.26     77.77 o 
   6   9  12      254.45      316.39     51.50 o 
   7   9  12        5.54       52.17     39.64 o 
   8   9  12       45.60       11.76     39.33 o 
   9   9  12      204.90      180.05     59.86 o 
  -2  10  12       38.70       22.40     58.96 o 
  -1  10  12        8.14        0.62     31.06 o 
   0  10  12        6.87       18.19     13.81 o 
   1  10  12       97.00       91.74     25.28 o 
   2  10  12       44.96       21.77     40.15 o 
   3  10  12       81.42      129.99     73.29 o 
   4  10  12      104.00       13.26     36.91 o 
   5  10  12      362.17      324.72     56.53 o 
   6  10  12      143.41      118.34     34.74 o 
   7  10  12       34.00       47.94     65.83 o 
   8  10  12        9.83       34.39     44.45 o 
   9  10  12        0.40      -40.74     40.74 o 
   0  11  12        4.24       18.47     29.26 o 
   1  11  12       10.47       15.23     24.77 o 
   2  11  12        0.72       21.10     12.69 o 
   3  11  12       79.91       63.07     37.81 o 
   4  11  12       53.69      105.88     53.35 o 
   5  11  12        6.52       61.21     30.30 o 
   6  11  12       31.33       20.23     20.16 o 
   7  11  12       14.66       57.07     32.84 o 
   4  12  12        4.94       22.27     35.07 o 
   5  12  12        3.46       48.32     19.36 o 
  -5  -8  13        0.39      -17.03     27.46 o 
  -4  -8  13        0.93       32.54     48.66 o 
  -3  -8  13       20.74       94.67     98.81 o 
  -2  -8  13       88.47       47.19     36.61 o 
  -1  -8  13       28.12       42.72     54.63 o 
   0  -8  13        0.00      -18.55     27.53 o 
   1  -8  13        6.20       20.82     28.21 o 
  -6  -7  13      164.33      140.31     49.85 o 
  -5  -7  13      232.82      146.52     95.53 o 
  -4  -7  13      127.50       63.27     80.75 o 
  -3  -7  13      112.51      186.55     75.38 o 
  -2  -7  13       23.86      121.78     46.00 o 
  -1  -7  13      143.73      110.35     43.84 o 
   0  -7  13       95.63      189.75     57.52 o 
   1  -7  13       11.04       54.83     33.58 o 
   2  -7  13        1.67       20.47     34.63 o 
   3  -7  13       48.14       66.61     24.78 o 
  -7  -6  13       30.96       96.60     81.35 o 
  -6  -6  13        3.81       76.06     48.55 o 
  -5  -6  13       22.79       52.47     55.53 o 
  -4  -6  13      196.95      201.80     71.20 o 
  -3  -6  13      122.66      107.47     39.62 o 
  -2  -6  13        6.51      -20.52     36.99 o 
  -1  -6  13       19.50       86.72     38.32 o 
   0  -6  13      112.13       95.75     46.76 o 
   1  -6  13       51.12      165.18     39.54 o 
   2  -6  13       38.57      -11.30     33.73 o 
   3  -6  13        0.59       35.63     29.94 o 
   4  -6  13       33.21       23.76     29.09 o 
  -7  -5  13       24.80       58.81     28.83 o 
  -6  -5  13      163.07      219.87     66.06 o 
  -5  -5  13        1.57       -9.01     46.20 o 
  -4  -5  13      195.25      202.59     85.83 o 
  -3  -5  13      221.82      376.43     68.05 o 
  -2  -5  13       15.21       89.56     46.87 o 
  -1  -5  13        7.73       73.60     34.81 o 
   0  -5  13      233.94      334.52     66.72 o 
   1  -5  13      629.42      583.80     64.18 o 
   2  -5  13      301.86      289.10     36.41 o 
   3  -5  13      449.45      461.75     45.36 o 
   4  -5  13       12.48       29.06     14.08 o 
   5  -5  13       96.77       42.17     59.86 o 
   6  -5  13      101.83       86.88     26.45 o 
  -8  -4  13       29.15       45.99     87.62 o 
  -7  -4  13        4.77       -1.68     39.84 o 
  -6  -4  13       48.50       74.83     29.38 o 
  -5  -4  13      212.28      230.14     66.21 o 
  -4  -4  13        0.22       17.85     38.50 o 
  -3  -4  13      150.59       41.44     41.67 o 
  -2  -4  13        3.71       66.95     32.19 o 
  -1  -4  13       67.07       30.16     29.70 o 
   0  -4  13       88.12       79.66     38.70 o 
   1  -4  13      372.64      380.59     61.36 o 
   2  -4  13      306.66      266.27     36.00 o 
   3  -4  13       37.81       41.19     19.84 o 
   4  -4  13      295.26      280.07     74.48 o 
   5  -4  13        5.62       14.49     12.98 o 
   6  -4  13       53.91       56.93     20.54 o 
  -8  -3  13       22.83       40.77     50.45 o 
  -7  -3  13       98.69       48.63    107.17 o 
  -6  -3  13      206.14      340.81     74.18 o 
  -5  -3  13      494.93      562.52    104.43 o 
  -4  -3  13       67.53      117.21     61.20 o 
  -3  -3  13       61.64       80.50     28.62 o 
  -2  -3  13       35.68       77.68     40.60 o 
  -1  -3  13       41.81       31.40     42.63 o 
   0  -3  13        1.51       34.43     38.64 o 
   1  -3  13       10.58        5.33     32.85 o 
   2  -3  13      149.14      116.22     26.72 o 
   3  -3  13      142.05       60.04     96.28 o 
   4  -3  13       65.64       61.40     34.80 o 
   5  -3  13      118.96       60.87     25.79 o 
   6  -3  13       25.86       28.12     29.22 o 
   7  -3  13        6.84       27.07     25.16 o 
  -8  -2  13       18.59       44.26     22.03 o 
  -7  -2  13      104.20      116.83     61.80 o 
  -6  -2  13      231.41      255.62     75.98 o 
  -5  -2  13       20.66       29.58     79.11 o 
  -4  -2  13       40.92       59.31     72.69 o 
  -3  -2  13      125.32       87.22     46.27 o 
  -2  -2  13        6.01      -29.14     38.13 o 
  -1  -2  13       18.11       43.56     46.43 o 
   0  -2  13       76.06       35.33     41.50 o 
   1  -2  13      153.97      126.92     32.52 o 
   2  -2  13      269.96      229.23     35.73 o 
   3  -2  13      109.48      135.30     25.74 o 
   4  -2  13       15.16       15.29     14.90 o 
   5  -2  13      339.59      315.79     38.46 o 
   6  -2  13       63.51       39.77     24.85 o 
   7  -2  13       51.24       46.44     24.33 o 
   8  -2  13       81.42       68.60     27.28 o 
  -8  -1  13       16.25       29.52     25.04 o 
  -7  -1  13        9.31       15.44     21.49 o 
  -6  -1  13       14.97       22.82     30.26 o 
  -5  -1  13      166.56      225.50     53.80 o 
  -4  -1  13      260.44      304.90     53.01 o 
  -3  -1  13      602.82      648.35     76.88 o 
  -2  -1  13       13.56       59.98     22.48 o 
  -1  -1  13       11.20       68.14     67.32 o 
   0  -1  13       33.98       26.57     53.74 o 
   1  -1  13      104.15       96.92     20.41 o 
   2  -1  13      110.97       88.99     19.68 o 
   3  -1  13       15.46       23.77     49.21 o 
   4  -1  13        0.60       12.20     19.23 o 
   5  -1  13      250.50      315.07     46.75 o 
   6  -1  13      159.34      115.73     35.13 o 
   7  -1  13       46.19       44.26     10.62 o 
   8  -1  13       51.30       27.97     33.87 o 
  -8   0  13        8.42       89.09     33.77 o 
  -7   0  13        0.30      -11.84     34.85 o 
  -6   0  13       19.85       86.26     29.34 o 
  -5   0  13      119.76      103.59     78.81 o 
  -4   0  13      519.00      667.50    102.25 o 
  -3   0  13      518.75      533.86     77.10 o 
  -2   0  13      490.75      513.16    152.40 o 
  -1   0  13        1.18       -8.69     34.93 o 
   0   0  13       72.59      165.00     44.68 o 
   1   0  13      522.66      697.75    110.42 o 
   2   0  13     1709.52     1778.09    100.05 o 
   3   0  13      453.76      513.94     52.62 o 
   4   0  13      257.70      263.62     37.58 o 
   5   0  13       92.08       77.02     18.04 o 
   6   0  13      131.22      140.05     33.74 o 
   7   0  13        2.17       46.45     27.75 o 
   8   0  13       73.65       77.68     28.66 o 
   9   0  13       84.60       28.30     32.39 o 
  -7   1  13       19.43       20.98     74.78 o 
  -6   1  13        1.61      -14.41     35.79 o 
  -5   1  13       18.72        3.92     38.66 o 
  -4   1  13       76.91       72.15     35.72 o 
  -3   1  13      139.02      223.36     53.92 o 
  -2   1  13       14.39        3.05     35.61 o 
  -1   1  13       27.81       26.21     17.78 o 
   0   1  13        8.96       17.62     26.38 o 
   1   1  13      537.36      565.64     45.81 o 
   2   1  13       31.25       93.56     31.41 o 
   3   1  13        8.55       38.85     20.49 o 
   4   1  13      327.68      309.64     45.30 o 
   5   1  13      239.34      182.47     29.43 o 
   6   1  13       64.79       56.27     21.51 o 
   7   1  13       24.44       40.73     38.39 o 
   8   1  13        3.19       41.46     58.66 o 
   9   1  13      103.25       42.28     36.22 o 
  -7   2  13       51.04       67.55     30.55 o 
  -6   2  13        6.37      -24.73     40.15 o 
  -5   2  13       64.82       30.00     32.25 o 
  -4   2  13       27.87       66.45     45.82 o 
  -3   2  13       10.08       12.07     36.67 o 
  -2   2  13      151.78      124.87     35.79 o 
  -1   2  13       74.72       76.72     17.74 o 
   0   2  13      387.42      417.56     41.90 o 
   1   2  13     1451.86     1350.06    101.46 o 
   2   2  13      187.65      241.34     34.26 o 
   3   2  13      213.99      228.85     29.15 o 
   4   2  13      525.86      423.40     50.42 o 
   5   2  13       13.29       20.28     13.83 o 
   6   2  13      527.40      498.48     40.92 o 
   7   2  13      214.19      173.04     40.73 o 
   8   2  13       93.57       53.96     25.97 o 
   9   2  13      386.66      338.50     91.80 o 
  10   2  13      147.02      222.26     53.07 o 
  -7   3  13       37.18       31.87     45.53 o 
  -6   3  13       37.34      -28.86     28.93 o 
  -5   3  13      234.38      261.24     50.53 o 
  -4   3  13      131.44      228.82     75.98 o 
  -3   3  13      208.48      184.71     39.56 o 
  -2   3  13      238.14      243.81     45.70 o 
  -1   3  13     1201.51     1218.61     76.22 o 
   0   3  13      850.85      822.07     53.11 o 
   1   3  13      422.99      433.98     49.35 o 
   2   3  13        1.09        9.42     26.07 o 
   3   3  13      197.18      224.07     25.47 o 
   4   3  13      331.58      344.93     54.91 o 
   5   3  13      660.22      505.19     44.21 o 
   6   3  13      253.58      302.64     42.85 o 
   7   3  13       68.65       48.25     32.99 o 
   8   3  13       16.37       36.03     32.84 o 
   9   3  13      105.81      108.76     35.78 o 
  10   3  13       55.27       37.27     27.98 o 
  -6   4  13       81.26       85.98     33.73 o 
  -5   4  13      225.59      241.71     56.08 o 
  -4   4  13      145.97      148.56     35.46 o 
  -3   4  13      426.95      514.76     54.35 o 
  -2   4  13        0.55      -13.45     17.78 o 
  -1   4  13      227.65      239.95     36.68 o 
   0   4  13      216.43      230.58     34.79 o 
   2   4  13       14.30        9.16     17.40 o 
   3   4  13       92.24       98.94     24.47 o 
   4   4  13      108.95       88.00     21.19 o 
   5   4  13      220.07      212.03     30.53 o 
   6   4  13       27.66       30.98     18.42 o 
   7   4  13       63.55       42.36     32.99 o 
   8   4  13      148.21      163.98     49.53 o 
   9   4  13       11.14       50.15     62.39 o 
  10   4  13        9.26        0.02     41.50 o 
  -6   5  13        8.93       18.61     22.99 o 
  -5   5  13       54.78       84.78     30.75 o 
  -4   5  13      252.12      238.89     33.77 o 
  -3   5  13      287.50      316.87     50.62 o 
  -2   5  13       41.49       17.62     20.02 o 
  -1   5  13       63.74       97.75     22.09 o 
   0   5  13        3.48       15.68     12.00 o 
   1   5  13     1845.55     1866.98    133.47 o 
   2   5  13       35.84       15.53     19.42 o 
   3   5  13        3.85       69.38     33.71 o 
   4   5  13       50.78       26.63     17.30 o 
   5   5  13      470.69      489.41     89.42 o 
   6   5  13      952.42      927.70     99.77 o 
   7   5  13        9.29       28.85     24.82 o 
   8   5  13        2.67      -11.19     52.84 o 
   9   5  13       13.80       67.88     40.42 o 
  10   5  13       29.16        2.24     39.21 o 
  -5   6  13       43.73       -2.59     18.52 o 
  -4   6  13       11.33       -5.53     66.87 o 
  -3   6  13      394.09      398.14     41.45 o 
  -2   6  13      260.58      277.37     39.04 o 
  -1   6  13      197.80      130.74     37.18 o 
   0   6  13      247.85      255.85     31.17 o 
   1   6  13      429.93      477.78     45.97 o 
   2   6  13     3542.84     3604.30    329.21 o 
   3   6  13      482.04      467.56     63.50 o 
   4   6  13      518.92      515.45    190.91 o 
   5   6  13      717.26      918.77     76.88 o 
   6   6  13      257.39      392.49     73.14 o 
   7   6  13      135.38      190.16     60.24 o 
   8   6  13       21.07       60.42     71.95 o 
   9   6  13      134.76      111.67     48.70 o 
  10   6  13        2.79       57.03     40.42 o 
  -4   7  13       31.67       19.52     26.78 o 
  -3   7  13       52.19       30.86     29.24 o 
  -2   7  13      338.05      283.01     36.41 o 
  -1   7  13      256.32      280.89     43.34 o 
   0   7  13       31.22       41.21     36.57 o 
   1   7  13      589.62      520.36     56.56 o 
   2   7  13       17.46       29.82     25.85 o 
   3   7  13      512.04      470.22     55.17 o 
   4   7  13      410.56      336.07     52.27 o 
   5   7  13      442.62      462.38     64.69 o 
   6   7  13       41.91       77.02     49.26 o 
   7   7  13       11.70       35.73     36.67 o 
   8   7  13      149.94      114.18     31.15 o 
   9   7  13       88.70      125.79     67.62 o 
  -3   8  13        5.87       -1.67     30.78 o 
  -2   8  13       13.21       13.34     21.34 o 
  -1   8  13       36.85       10.81     22.48 o 
   0   8  13       19.67       50.25     20.97 o 
   1   8  13      141.04       89.71     30.78 o 
   2   8  13        9.62       58.63     20.72 o 
   3   8  13        1.24      -12.03     14.88 o 
   4   8  13      276.22      302.65     61.30 o 
   5   8  13       63.04       70.61     40.50 o 
   6   8  13        1.67      -12.91     37.65 o 
   7   8  13       25.84       52.23     42.74 o 
   8   8  13       98.96      138.89     53.59 o 
   9   8  13       73.75       50.17     27.73 o 
  -2   9  13       64.25       77.16     27.94 o 
  -1   9  13        1.56       14.19     20.54 o 
   0   9  13        3.85       13.93     17.20 o 
   1   9  13       30.67       30.44     19.87 o 
   2   9  13       38.80        9.77     35.23 o 
   3   9  13       57.85       -7.69     38.13 o 
   4   9  13       22.71      -21.50     38.93 o 
   5   9  13       39.16       43.22     59.11 o 
   6   9  13        0.33       25.86     28.59 o 
   7   9  13       29.84       -4.03     41.02 o 
   8   9  13       11.29       65.13     42.29 o 
   9   9  13       98.62       96.85     42.29 o 
  -1  10  13       52.47       37.82     24.86 o 
   0  10  13      184.62      161.28     42.55 o 
   1  10  13      118.45       87.28     37.88 o 
   2  10  13       29.80       62.96     22.93 o 
   3  10  13      126.10      118.89     33.24 o 
   4  10  13      206.64      251.96     98.52 o 
   5  10  13       26.14       24.07     39.68 o 
   6  10  13        5.65       93.94     30.54 o 
   7  10  13       47.84       28.95     24.34 o 
   8  10  13       64.54       95.45     48.84 o 
   2  11  13        9.62       28.66     31.05 o 
   3  11  13       58.55        5.59     34.50 o 
   4  11  13      142.98      225.32     55.59 o 
   5  11  13        9.45       26.90     37.64 o 
   6  11  13       30.31       60.82     34.35 o 
  -5  -7  14        3.47       67.32     76.87 o 
  -4  -7  14       31.14       45.62     47.32 o 
  -3  -7  14       22.19       84.36     39.38 o 
  -2  -7  14       41.44      -36.28     36.28 o 
  -1  -7  14       20.40        9.25     63.89 o 
   0  -7  14       28.86      153.56     55.82 o 
   1  -7  14        1.66       72.59     85.68 o 
   2  -7  14       55.86       42.88     24.87 o 
  -6  -6  14       46.09       96.55     46.27 o 
  -5  -6  14       27.56      120.79     52.08 o 
  -4  -6  14       28.19      -18.73     38.66 o 
  -3  -6  14       36.92       45.90     42.54 o 
  -2  -6  14       17.59       -3.85     61.20 o 
  -1  -6  14       44.11       38.07     26.62 o 
   0  -6  14        2.15       88.46     36.58 o 
   1  -6  14        6.40       17.51     19.74 o 
   2  -6  14        0.95       18.52     16.55 o 
   3  -6  14       62.15       64.96     42.99 o 
  -6  -5  14       84.98       74.86     45.97 o 
  -5  -5  14        8.98      -16.73     43.59 o 
  -4  -5  14       10.81       28.74     41.73 o 
  -3  -5  14      147.79      212.35     69.98 o 
  -2  -5  14        0.03       47.34     36.12 o 
  -1  -5  14        6.31       47.80     30.45 o 
   0  -5  14        2.19      -35.13     56.57 o 
   1  -5  14       22.07       49.01     43.62 o 
   2  -5  14       54.73        4.07     32.58 o 
   3  -5  14      121.51      112.36     35.70 o 
   4  -5  14       76.55       38.84     22.25 o 
   5  -5  14       89.05       76.79     32.64 o 
  -7  -4  14       31.30       65.61     24.90 o 
  -6  -4  14       51.15       79.27     37.77 o 
  -5  -4  14      140.15      133.09     51.16 o 
  -4  -4  14       57.60       73.80     45.26 o 
  -3  -4  14      490.42      498.09     96.60 o 
  -2  -4  14       86.17      106.28     45.65 o 
  -1  -4  14       12.25        4.59     23.14 o 
   0  -4  14       16.24        6.14     35.56 o 
   1  -4  14      103.14       50.24     25.23 o 
   2  -4  14        0.64       -2.96     34.46 o 
   3  -4  14      170.41      166.20     28.58 o 
   4  -4  14       10.45       15.67     29.10 o 
   5  -4  14        2.63       14.34     34.05 o 
   6  -4  14        0.93       18.86     19.54 o 
  -7  -3  14       49.02       53.23     40.30 o 
  -6  -3  14       42.64       36.52     25.87 o 
  -5  -3  14      212.11      259.57     62.79 o 
  -4  -3  14      200.75      155.73     75.53 o 
  -3  -3  14      264.90      372.28     68.18 o 
  -2  -3  14       19.42      -28.58     36.94 o 
  -1  -3  14        8.97       52.60     44.40 o 
   0  -3  14       34.66       42.53     38.51 o 
   1  -3  14        4.90       58.46     42.84 o 
   2  -3  14       38.26       58.40     20.83 o 
   3  -3  14      305.57      189.07     54.89 o 
   4  -3  14      776.17      729.33    103.19 o 
   5  -3  14       17.13       70.53     23.65 o 
   6  -3  14       57.08       50.19     46.12 o 
  -7  -2  14        3.23       10.09     37.22 o 
  -6  -2  14        4.25      -23.23     38.21 o 
  -5  -2  14       93.22       66.06     45.97 o 
  -4  -2  14       13.42       23.88     28.06 o 
  -3  -2  14       17.35       66.75     40.81 o 
  -2  -2  14        1.15       -6.31     39.97 o 
  -1  -2  14       47.93       39.24     43.29 o 
   0  -2  14       98.00      211.46     55.58 o 
   1  -2  14      401.81      438.11     76.24 o 
   2  -2  14       32.68        8.61     32.39 o 
   3  -2  14        3.92       11.80     27.83 o 
   4  -2  14      269.34      274.41     37.46 o 
   5  -2  14     1000.24      935.29    127.03 o 
   6  -2  14        6.80       -4.36     21.15 o 
   7  -2  14       18.41       19.54     24.17 o 
  -7  -1  14        4.36       49.26     21.66 o 
  -6  -1  14       18.85       52.39     31.98 o 
  -5  -1  14       66.64       80.14     42.12 o 
  -4  -1  14      110.36      176.76     63.97 o 
  -3  -1  14       18.94      111.52     53.41 o 
  -2  -1  14      167.30      157.03     31.35 o 
  -1  -1  14      238.35      319.65     62.57 o 
   0  -1  14      439.74      477.96     85.53 o 
   1  -1  14     1493.46     1685.63    118.66 o 
   2  -1  14      112.61       96.19     21.58 o 
   3  -1  14      189.71      226.65     30.02 o 
   4  -1  14      705.61      774.27     50.16 o 
   5  -1  14      444.31      447.49     71.41 o 
   6  -1  14      522.90      670.79     63.55 o 
   7  -1  14      111.12       86.64     32.49 o 
   8  -1  14       39.94       73.65     34.48 o 
  -7   0  14        1.96       47.01     75.53 o 
  -6   0  14       32.13       61.44     31.44 o 
  -5   0  14       20.55      127.05     45.54 o 
  -4   0  14       26.27       19.97     37.20 o 
  -3   0  14       20.04       68.53     22.90 o 
  -2   0  14      261.73      275.04     51.91 o 
  -1   0  14      811.40      674.68     81.40 o 
   0   0  14      180.50      201.46     55.43 o 
   1   0  14       16.93       49.98     32.34 o 
   2   0  14      271.53      222.86     39.79 o 
   3   0  14        8.41       -1.92     20.87 o 
   4   0  14      192.95      160.42     34.52 o 
   5   0  14      412.27      388.39     40.59 o 
   6   0  14      387.78      301.64     38.13 o 
   7   0  14       81.89      128.32     31.46 o 
   8   0  14        0.49      -11.18     27.44 o 
  -7   1  14       43.53      116.41     48.16 o 
  -6   1  14       51.14       32.28     41.35 o 
  -5   1  14       85.67      188.64    102.55 o 
  -4   1  14       68.07       80.12     24.82 o 
  -3   1  14      175.20      192.96     52.96 o 
  -2   1  14       57.91       86.77     37.45 o 
  -1   1  14      197.32      236.97     51.84 o 
   0   1  14      218.56      259.89     61.21 o 
   1   1  14      520.95      526.07     78.65 o 
   2   1  14       67.38       54.60     22.44 o 
   3   1  14       87.44       57.12     30.94 o 
   4   1  14        0.35       17.43     21.39 o 
   5   1  14       63.34       41.57     37.32 o 
   6   1  14      202.71      206.12     41.77 o 
   7   1  14       90.13       77.52     28.50 o 
   8   1  14       15.79        8.10     34.24 o 
   9   1  14       15.03       44.24     35.43 o 
  -6   2  14      111.45      106.82     46.87 o 
  -5   2  14       62.07       82.46     38.83 o 
  -4   2  14      130.27      116.54     47.82 o 
  -3   2  14      350.25      357.59     61.35 o 
  -2   2  14       23.59       -4.29     38.66 o 
  -1   2  14      185.48      276.47     59.42 o 
   0   2  14      229.30      240.08     49.62 o 
   1   2  14       50.24       48.26     15.88 o 
   2   2  14        4.33       32.50     16.85 o 
   3   2  14       32.06       64.86     22.08 o 
   4   2  14        2.72       34.06     38.48 o 
   5   2  14        3.78       39.96     19.92 o 
   6   2  14        8.78       35.16     17.89 o 
   7   2  14       12.19       33.89     22.27 o 
   8   2  14       92.43      103.33     60.30 o 
   9   2  14       15.10       -1.82     30.60 o 
  -6   3  14       85.54       35.29     37.32 o 
  -5   3  14      340.85      346.33     57.30 o 
  -4   3  14      550.35      663.90     72.80 o 
  -3   3  14      351.80      339.32     61.18 o 
  -2   3  14      449.46      501.22     65.03 o 
  -1   3  14      246.16      284.56     52.20 o 
   0   3  14       68.09       68.36     20.10 o 
   1   3  14      128.62      120.32     20.63 o 
   2   3  14      199.51      233.41     40.12 o 
   3   3  14     1242.43     1274.51    124.70 o 
   4   3  14     1366.53     1395.60    121.30 o 
   5   3  14      952.62      837.78     66.50 o 
   6   3  14      218.62      210.55     38.71 o 
   7   3  14       60.84      151.29     47.20 o 
   8   3  14        3.10       51.00     22.50 o 
   9   3  14       53.63      144.45     48.16 o 
  -6   4  14       42.02       21.79     32.84 o 
  -5   4  14       75.05       63.53     28.08 o 
  -4   4  14      212.58      200.40    102.40 o 
  -3   4  14        8.39       25.24     49.85 o 
  -2   4  14       12.89        1.84     17.16 o 
  -1   4  14       72.68       47.41     30.10 o 
   0   4  14      157.93      128.89     28.64 o 
   1   4  14      504.47      500.81     58.15 o 
   2   4  14        0.80       18.32     20.67 o 
   3   4  14       87.12      125.04     40.43 o 
   4   4  14      883.47      746.79     55.16 o 
   5   4  14     1187.41     1172.66     89.32 o 
   6   4  14       64.89       99.55     20.11 o 
   7   4  14       75.62      186.34     47.90 o 
   8   4  14       47.93       81.55     21.54 o 
   9   4  14        1.25       47.35     25.74 o 
  -5   5  14        9.88        4.78     38.21 o 
  -4   5  14        7.59       17.75     26.07 o 
  -3   5  14       23.35       36.09     53.59 o 
  -2   5  14        5.90       25.08     32.24 o 
  -1   5  14      272.92      191.26     30.01 o 
   0   5  14        3.13       -7.46     19.31 o 
   1   5  14      829.33      897.17     73.21 o 
   2   5  14       13.40       38.38     11.79 o 
   3   5  14       54.56       71.20     21.63 o 
   4   5  14      520.05      453.51     37.58 o 
   5   5  14      433.92      408.83     61.28 o 
   6   5  14      163.68      173.53     59.70 o 
   7   5  14       73.61      115.30     44.30 o 
   8   5  14       16.08       36.37     21.93 o 
   9   5  14       11.05       20.95     26.20 o 
  -3   6  14       12.74       77.47     54.78 o 
  -2   6  14       46.81       27.57     33.29 o 
  -1   6  14       82.91      111.04     27.37 o 
   0   6  14       39.38       47.61     15.73 o 
   1   6  14        8.46       30.06     21.54 o 
   2   6  14       14.96       25.10     29.91 o 
   3   6  14        5.41       21.76     12.60 o 
   4   6  14        1.14       64.14     34.21 o 
   5   6  14       52.46       51.65     52.09 o 
   6   6  14       41.11       41.42     29.19 o 
   7   6  14      112.58       91.81     31.09 o 
   8   6  14       33.26       59.48     32.09 o 
   9   6  14        2.19      -40.96     40.96 o 
  -3   7  14       84.69       64.55     22.66 o 
  -2   7  14       59.08       23.28     24.27 o 
  -1   7  14      241.86      208.72     39.71 o 
   0   7  14      320.54      323.94     53.31 o 
   1   7  14       87.63       61.19     16.11 o 
   2   7  14      346.04      338.85     54.14 o 
   3   7  14        3.14       15.96     13.96 o 
   4   7  14      326.31      368.25     65.40 o 
   5   7  14       12.02        2.33     34.13 o 
   6   7  14       54.58       23.41     70.45 o 
   7   7  14        0.08       67.89     37.81 o 
   8   7  14        6.75       25.05     29.92 o 
   9   7  14       23.23       29.59     52.09 o 
  -2   8  14       57.29       54.75     24.04 o 
  -1   8  14      136.56      115.64     39.73 o 
   0   8  14      332.63      280.06     56.79 o 
   1   8  14      141.84      111.14     35.79 o 
   2   8  14       54.25       28.72     15.14 o 
   3   8  14      272.41      240.97     89.71 o 
   4   8  14      130.23       68.93     70.90 o 
   5   8  14        7.44       56.60     42.12 o 
   6   8  14        7.27        2.10     37.79 o 
   7   8  14        0.41       26.49     42.38 o 
   8   8  14       13.49       37.12     58.66 o 
  -1   9  14       46.73       31.14     20.24 o 
   0   9  14      193.67      177.71     36.81 o 
   1   9  14       83.42       48.71     22.80 o 
   2   9  14       62.58       52.84     18.86 o 
   3   9  14       77.48       99.46     40.24 o 
   4   9  14      148.99       93.32     40.82 o 
   5   9  14      157.60      136.22     50.86 o 
   6   9  14      133.34      125.92     50.05 o 
   7   9  14        7.62      -41.27     41.27 o 
   1  10  14      156.08      176.49     48.86 o 
   2  10  14      117.76       56.88     53.14 o 
   3  10  14       70.19       61.72     56.57 o 
   4  10  14       21.29      -10.78     55.53 o 
   5  10  14       28.54       37.09     28.81 o 
   6  10  14       19.35       -6.55     50.75 o 
  -4  -6  15      148.85      105.13     54.83 o 
  -3  -6  15      187.88       96.11     46.57 o 
  -2  -6  15        5.82       76.96     45.14 o 
  -1  -6  15       54.62       88.61     43.83 o 
   0  -6  15        2.28        1.25     34.40 o 
   1  -6  15        0.56       14.03     34.48 o 
   2  -6  15       35.78        7.54     26.56 o 
  -5  -5  15       21.55       82.30    104.19 o 
  -4  -5  15      214.22      213.16     70.08 o 
  -3  -5  15       47.50       44.11     27.84 o 
  -2  -5  15       16.89       82.17     34.24 o 
  -1  -5  15       92.70       56.11     40.56 o 
   0  -5  15       79.13       24.62     39.71 o 
   1  -5  15       81.36      111.65     57.02 o 
   2  -5  15       10.27       23.62     33.90 o 
   3  -5  15       18.96      -13.04     60.30 o 
  -6  -4  15        5.71       47.76     92.40 o 
  -5  -4  15        0.74       61.21     44.86 o 
  -4  -4  15       70.62       67.73     43.53 o 
  -3  -4  15       62.64       55.34     35.67 o 
  -2  -4  15       81.19       88.32     32.39 o 
  -1  -4  15      692.79      641.33    107.90 o 
   0  -4  15      467.34      496.26     69.43 o 
   1  -4  15      296.17      282.39     57.82 o 
   2  -4  15       14.47       20.30     40.72 o 
   3  -4  15      172.57      202.92     53.92 o 
   4  -4  15      291.73      241.90     54.93 o 
  -6  -3  15        8.59       12.72     38.07 o 
  -5  -3  15       25.92       59.94     34.03 o 
  -4  -3  15        2.31       79.75     50.75 o 
  -3  -3  15        0.29        0.20     38.15 o 
  -2  -3  15        8.63       32.25     31.05 o 
  -1  -3  15      832.58     1122.95    178.07 o 
   0  -3  15      501.39      492.41    104.14 o 
   1  -3  15        0.23       43.98     45.10 o 
   2  -3  15       62.34       81.93     43.47 o 
   3  -3  15       11.25       58.25     24.83 o 
   4  -3  15      193.46      183.55     45.43 o 
   5  -3  15       78.54       59.51     40.15 o 
  -6  -2  15       29.25       73.22     33.74 o 
  -5  -2  15       47.91       16.00     39.55 o 
  -4  -2  15       55.92       97.86     44.22 o 
  -3  -2  15       22.44       58.36     45.34 o 
  -2  -2  15       16.05        9.06     55.53 o 
  -1  -2  15      140.73      139.81    126.58 o 
   0  -2  15       29.71        2.03     48.06 o 
   1  -2  15       63.77       27.22     33.29 o 
   2  -2  15        8.52      -22.28     35.43 o 
   3  -2  15       80.25       25.88     25.73 o 
   4  -2  15       22.83       31.55     18.87 o 
   5  -2  15       84.05       72.02     21.87 o 
   6  -2  15       54.88       14.97     17.42 o 
  -6  -1  15       54.39      131.81     50.77 o 
  -5  -1  15        3.11       -3.20     38.28 o 
  -4  -1  15       10.79       -5.71     40.88 o 
  -3  -1  15       17.35       14.53     31.23 o 
  -2  -1  15       54.93      119.47     90.16 o 
  -1  -1  15        3.82       11.85     35.96 o 
   0  -1  15      146.96      257.05     48.54 o 
   1  -1  15      221.21      206.65     51.97 o 
   2  -1  15       33.27       37.85     17.18 o 
   3  -1  15       29.14       46.17     35.79 o 
   4  -1  15       61.79       49.41     26.93 o 
   5  -1  15       10.08        4.04     20.89 o 
   6  -1  15       18.42      107.70     33.14 o 
   7  -1  15       11.84       34.01     20.59 o 
  -6   0  15       10.51       24.17     30.65 o 
  -5   0  15       61.96       45.11     39.57 o 
  -4   0  15      397.74      485.86     70.59 o 
  -3   0  15      202.90      122.71    127.92 o 
  -2   0  15      614.40      710.50    198.52 o 
  -1   0  15     2047.64     2090.27    410.27 o 
   0   0  15      101.39       68.91     26.67 o 
   1   0  15      192.95      268.72     41.57 o 
   2   0  15      678.09      685.98    104.71 o 
   3   0  15      393.40      491.02     55.25 o 
   4   0  15      722.13      672.81     85.24 o 
   5   0  15      198.01      228.85     47.38 o 
   6   0  15      350.95      206.37     37.54 o 
   7   0  15       11.62       21.06     40.15 o 
  -6   1  15       13.64       28.11     41.35 o 
  -5   1  15       43.11       72.28     29.26 o 
  -4   1  15      391.94      337.31     61.93 o 
  -3   1  15       61.17       87.43     32.98 o 
  -2   1  15      444.15      423.40     55.99 o 
  -1   1  15      705.42      675.14     79.82 o 
   0   1  15      386.36      286.03     51.71 o 
   1   1  15      114.84      190.00     49.32 o 
   2   1  15      252.41      200.01     45.53 o 
   3   1  15       69.72       64.14     16.85 o 
   4   1  15       18.20       18.62     25.38 o 
   5   1  15       52.61       73.02     52.24 o 
   6   1  15       25.02       21.31     17.08 o 
   7   1  15       29.75       19.00     44.48 o 
   8   1  15        4.44       -4.66     36.57 o 
  -6   2  15        5.23      -29.24     29.24 o 
  -5   2  15       16.25       -4.87     28.06 o 
  -4   2  15       52.00       51.40     31.55 o 
  -3   2  15       19.15       71.68     34.48 o 
  -2   2  15       10.11       43.00     33.29 o 
  -1   2  15      576.59      587.69    105.66 o 
   0   2  15       46.25      128.64     60.75 o 
   1   2  15       29.25       26.83     13.46 o 
   2   2  15       49.42       75.60     36.78 o 
   3   2  15      129.22      120.31     26.39 o 
   4   2  15      436.66      479.93     64.71 o 
   5   2  15        3.28       23.46     19.98 o 
   6   2  15       11.31       38.49     22.14 o 
   7   2  15      399.51      382.26    106.05 o 
   8   2  15       75.40       55.97     19.40 o 
  -5   3  15       26.05       52.77     33.44 o 
  -4   3  15        1.18      -10.88     34.73 o 
  -3   3  15       23.24       81.88     45.76 o 
  -2   3  15       57.27       50.69     22.09 o 
  -1   3  15       21.49       57.48     22.65 o 
   0   3  15      527.92      500.60     46.84 o 
   1   3  15      100.37      144.05     71.20 o 
   2   3  15      115.87      127.98     30.70 o 
   3   3  15       12.56       13.18     43.88 o 
   4   3  15       46.47       70.67     18.62 o 
   5   3  15      192.86      190.27     39.21 o 
   6   3  15       97.77      106.05     39.37 o 
   7   3  15       98.96       45.20     42.69 o 
   8   3  15        9.27       63.94     27.92 o 
  -5   4  15      109.65       58.25     34.03 o 
  -4   4  15        2.14      -11.98     28.16 o 
  -3   4  15       52.96       56.34     33.45 o 
  -2   4  15      202.43      238.12     56.49 o 
  -1   4  15      615.21      519.73     67.90 o 
   0   4  15      237.95      172.90     41.11 o 
   1   4  15       35.84       40.61     17.45 o 
   2   4  15       19.60        5.73     36.46 o 
   3   4  15        0.68        1.89     20.45 o 
   4   4  15      333.06      263.50     36.87 o 
   5   4  15       10.57       32.57     21.71 o 
   6   4  15      113.11      111.42     43.63 o 
   7   4  15       12.25       34.87     34.40 o 
   8   4  15       11.49       36.92     25.36 o 
  -4   5  15       73.90       56.27     28.51 o 
  -3   5  15       53.56       95.05     35.46 o 
  -2   5  15      129.76       99.82     35.72 o 
  -1   5  15      287.57      261.01     38.62 o 
   0   5  15      214.84      147.55     39.28 o 
   1   5  15      509.22      558.50     96.67 o 
   2   5  15        4.92       16.13     31.94 o 
   3   5  15        9.06       14.26     16.52 o 
   4   5  15      192.77      217.62     44.89 o 
   5   5  15        2.39       40.70     27.44 o 
   6   5  15        3.67       21.26     47.32 o 
   7   5  15       19.89       37.87     36.83 o 
   8   5  15       41.76       89.93     49.85 o 
  -3   6  15       97.02       57.00     47.62 o 
  -2   6  15      166.53      144.95     36.52 o 
  -1   6  15      372.13      292.11     53.93 o 
   0   6  15       55.98       69.06     30.23 o 
   1   6  15      366.14      352.35     40.79 o 
   2   6  15      130.48      109.95     50.15 o 
   3   6  15       17.67       25.46     19.96 o 
   4   6  15      163.71      142.19     75.23 o 
   5   6  15      154.38      161.61     45.67 o 
   6   6  15      129.89      126.82     50.90 o 
   7   6  15        0.55       26.72     37.52 o 
   8   6  15       67.85       51.21     32.54 o 
  -2   7  15       90.07       48.67     24.07 o 
  -1   7  15      112.55       98.36     30.07 o 
   0   7  15       34.10       38.22     18.50 o 
   1   7  15       54.81       62.46     26.91 o 
   2   7  15      595.19      454.97     57.51 o 
   3   7  15      113.17      116.02     58.96 o 
   4   7  15       64.02       62.68     31.49 o 
   5   7  15       66.16       60.86     78.21 o 
   6   7  15       22.81       27.08     31.89 o 
   7   7  15       14.96       56.53     29.72 o 
   8   7  15       11.55      125.93     64.93 o 
  -1   8  15      157.72       93.69     23.01 o 
   0   8  15       26.96       11.27     23.20 o 
   1   8  15       16.33       44.18     25.33 o 
   2   8  15        8.95       17.35     16.47 o 
   3   8  15       95.51      108.53     36.24 o 
   4   8  15       50.40       67.02     36.04 o 
   5   8  15        3.91        6.43    103.29 o 
   6   8  15        7.20      -31.47     59.86 o 
   7   8  15       66.07      174.12     87.17 o 
   1   9  15       17.07      -20.88     20.88 o 
   2   9  15        3.00       32.14     21.92 o 
   3   9  15        1.42       38.96     35.72 o 
   4   9  15        0.53      -14.07     32.51 o 
   5   9  15       19.09       19.35     38.66 o 
   6   9  15        0.50       -7.99     28.56 o 
  -3  -5  16       50.57       52.81     52.01 o 
  -2  -5  16       51.87      103.94     44.94 o 
  -1  -5  16      384.71      399.19     63.16 o 
   0  -5  16       40.26       54.29     39.65 o 
   1  -5  16       28.79       21.79     61.80 o 
  -4  -4  16        0.34       11.59     57.02 o 
  -3  -4  16       40.38       35.76     43.91 o 
  -2  -4  16       35.65       72.90     47.26 o 
  -1  -4  16        7.80       -2.24     39.05 o 
   0  -4  16        1.59       47.10     47.03 o 
   1  -4  16       54.16       60.69     35.43 o 
   2  -4  16       93.71      113.96     86.42 o 
   3  -4  16       24.25       30.80     35.97 o 
  -4  -3  16       30.53      -16.57     40.47 o 
  -3  -3  16       68.50       62.17     44.10 o 
  -2  -3  16      373.75      441.05    114.43 o 
  -1  -3  16      735.68      942.93    102.45 o 
   0  -3  16       43.86       28.13     22.91 o 
   1  -3  16       11.82      -21.06     38.31 o 
   2  -3  16       74.82       67.31     37.06 o 
   3  -3  16      434.56      388.81     54.39 o 
   4  -3  16      400.46      435.29     70.84 o 
  -5  -2  16       93.77       67.68     49.84 o 
  -4  -2  16      121.44      225.77     53.51 o 
  -3  -2  16        0.90      -38.78     38.78 o 
  -2  -2  16       54.46      105.09     47.82 o 
  -1  -2  16      557.18      587.85    118.22 o 
   0  -2  16      103.32       85.98     54.08 o 
   1  -2  16       26.00        4.23     28.38 o 
   2  -2  16       49.23       83.46     34.80 o 
   3  -2  16      150.29      129.66     50.25 o 
   4  -2  16      326.74      346.31     90.59 o 
   5  -2  16       87.49       41.47     28.81 o 
  -5  -1  16       23.70       84.93     40.60 o 
  -4  -1  16        1.04      -16.70     36.76 o 
  -3  -1  16        1.80       43.98     45.82 o 
  -2  -1  16       22.42       63.71     58.66 o 
  -1  -1  16      149.18      159.35     55.20 o 
   0  -1  16      238.75      375.55     88.36 o 
   1  -1  16      267.09      343.07     62.09 o 
   2  -1  16      225.06      217.95     53.52 o 
   3  -1  16      353.98      392.94     69.62 o 
   4  -1  16      397.72      407.15     73.75 o 
   5  -1  16      171.61      137.22     38.96 o 
   6  -1  16       24.22       14.31     16.87 o 
  -5   0  16        3.69       13.58     29.62 o 
  -4   0  16       21.39       -8.75     21.03 o 
  -3   0  16        0.25       48.57     42.63 o 
  -2   0  16       46.24       55.00     48.71 o 
  -1   0  16      142.23      145.89     55.31 o 
   0   0  16      161.67      243.15     62.46 o 
   1   0  16      109.34      100.98     42.21 o 
   2   0  16        7.08       43.05     34.60 o 
   3   0  16        1.41        1.46     13.69 o 
   4   0  16       23.42       65.99     52.39 o 
   5   0  16       16.74       10.11     68.06 o 
   6   0  16      159.35      158.35     31.13 o 
  -5   1  16        2.51       12.46     21.20 o 
  -4   1  16        7.17       48.01     33.44 o 
  -3   1  16        2.02       46.03     35.90 o 
  -2   1  16       18.46      -19.72     31.23 o 
  -1   1  16      237.19      261.73     62.78 o 
   0   1  16       81.49      120.67     52.84 o 
   1   1  16       50.40       63.53     28.64 o 
   2   1  16        5.54       21.46     34.18 o 
   3   1  16        0.47       25.47     14.59 o 
   4   1  16      231.09      140.42     47.96 o 
   5   1  16       29.21       30.80     26.82 o 
   6   1  16      168.70      185.12     57.42 o 
   7   1  16       21.30       18.55     31.13 o 
  -4   2  16        2.23       23.20     22.23 o 
  -3   2  16       74.49       57.21     32.62 o 
  -2   2  16       71.99      143.71     52.39 o 
  -1   2  16       69.56       44.39     38.96 o 
   0   2  16      228.98      216.33     55.12 o 
   1   2  16      242.12      287.58     50.23 o 
   2   2  16       37.32       51.29     20.16 o 
   3   2  16      108.83       79.71     68.66 o 
   4   2  16       14.83       49.31     29.07 o 
   5   2  16        2.84        2.91     13.89 o 
   6   2  16      102.93       84.14     38.82 o 
   7   2  16       73.81       99.91     39.97 o 
  -4   3  16        6.39       68.16     29.05 o 
  -3   3  16        6.68       20.66     26.44 o 
  -2   3  16      103.18      113.17     54.78 o 
  -1   3  16      556.62      629.97    137.31 o 
   0   3  16       25.42       -7.44     34.43 o 
   1   3  16       89.07       80.34     49.32 o 
   2   3  16       66.65       12.02     48.21 o 
   3   3  16      240.90      259.09     59.82 o 
   4   3  16      164.27      128.71     33.13 o 
   5   3  16        0.97       16.46     21.74 o 
   6   3  16       10.41       24.76     31.64 o 
   7   3  16        1.59       30.93     29.26 o 
  -3   4  16        0.55      -27.54     30.71 o 
  -2   4  16        0.74       49.78     24.18 o 
  -1   4  16      139.75      141.65     42.25 o 
   0   4  16      441.17      450.23     70.88 o 
   1   4  16       16.87        6.71     14.07 o 
   2   4  16       24.07       33.09     15.27 o 
   3   4  16      328.34      230.17     43.49 o 
   4   4  16      133.25      107.59     34.86 o 
   5   4  16      268.86      243.81     51.89 o 
   6   4  16       33.70       78.06     38.81 o 
   7   4  16       52.03       68.18     31.28 o 
  -3   5  16        7.96       29.81     26.05 o 
  -2   5  16       14.78       71.35     24.10 o 
  -1   5  16       14.81       51.08     30.30 o 
   0   5  16       29.94       26.90     14.47 o 
   1   5  16      466.26      393.02     73.86 o 
   2   5  16        2.30        9.10     15.59 o 
   3   5  16      228.16      187.86     27.95 o 
   4   5  16      233.36      199.64     64.79 o 
   5   5  16       32.15       53.42     19.94 o 
   6   5  16      137.34      141.41     51.28 o 
   7   5  16       87.18       92.09     43.85 o 
  -2   6  16        0.28       33.26     25.08 o 
  -1   6  16        1.64      -27.40     28.00 o 
   0   6  16        3.49       -2.84     17.76 o 
   1   6  16       68.54       35.43     27.02 o 
   2   6  16       19.00       36.67     38.06 o 
   3   6  16       68.68       72.62     25.92 o 
   4   6  16       21.54       48.26     28.18 o 
   5   6  16        2.02       12.27     28.21 o 
   6   6  16       31.72       26.40     27.87 o 
   7   6  16      117.26       36.32     39.70 o 
  -1   7  16       12.10       21.08     18.55 o 
   0   7  16       36.44       25.96     14.15 o 
   1   7  16       82.71      103.64     23.49 o 
   2   7  16       87.17      100.76     20.25 o 
   3   7  16       29.21       27.07     22.31 o 
   4   7  16        3.23        1.10     29.64 o 
   5   7  16        0.18       19.86     42.11 o 
   6   7  16       25.75       41.67     34.03 o 
   1   8  16       30.41       39.80     15.56 o 
   2   8  16       50.90       64.21     21.67 o 
   3   8  16       55.17       33.33     24.93 o 
   4   8  16       29.41       30.46     37.17 o 
   5   8  16       74.23       56.09     80.30 o 
  -2  -3  17       12.03       40.90     63.59 o 
  -1  -3  17        7.22        6.55     41.79 o 
   0  -3  17       29.98        2.84     41.64 o 
   1  -3  17       37.40       70.40     45.57 o 
   2  -3  17       26.72      100.66     44.59 o 
  -3  -2  17        4.53       25.82     82.69 o 
  -2  -2  17        4.09        5.93     32.06 o 
  -1  -2  17      211.30      240.18     64.97 o 
   0  -2  17       33.02       71.46     46.50 o 
   1  -2  17        3.36       44.30     38.81 o 
   2  -2  17       58.76      105.39     55.53 o 
   3  -2  17      222.84      264.52     78.96 o 
  -3  -1  17       34.82        8.17     18.66 o 
  -2  -1  17       28.23       -6.80     40.51 o 
  -1  -1  17      102.89       73.70    101.80 o 
   0  -1  17       58.78       44.76     49.69 o 
   1  -1  17        4.50       13.38     37.10 o 
   2  -1  17        4.40       58.38     34.79 o 
   3  -1  17       61.53       25.17     29.77 o 
   4  -1  17        8.35       46.57     31.64 o 
  -3   0  17       92.69       20.50     42.10 o 
  -2   0  17        2.62       81.68     43.69 o 
  -1   0  17      114.73      157.60     67.55 o 
   0   0  17       70.24       81.56    114.04 o 
   1   0  17       30.82       32.29     30.67 o 
   2   0  17       75.19       76.38     31.75 o 
   3   0  17        1.92      -19.95     42.39 o 
   4   0  17       10.85       58.44     38.79 o 
   5   0  17       59.61       24.07     19.88 o 
  -3   1  17       45.66       39.77     35.84 o 
  -2   1  17       63.61       66.63     27.84 o 
  -1   1  17       88.87       32.85     30.35 o 
   0   1  17       75.44      161.44     74.78 o 
   1   1  17      125.14      199.23     54.55 o 
   2   1  17      414.26      384.17     61.33 o 
   3   1  17       97.93      111.44     30.89 o 
   4   1  17        4.09        5.59     18.42 o 
   5   1  17        4.54       34.88     30.89 o 
  -3   2  17        0.21       73.89     63.74 o 
  -2   2  17       63.75      169.48     59.42 o 
  -1   2  17      114.89      147.18     51.20 o 
   0   2  17        6.10       -8.68     30.05 o 
   1   2  17       10.66       12.19     53.59 o 
   2   2  17      181.58      131.99     51.98 o 
   3   2  17      415.19      323.61     82.10 o 
   4   2  17       11.52       -1.10     33.14 o 
   5   2  17        0.97       -6.48     46.42 o 
   6   2  17       13.13        0.63     36.12 o 
  -3   3  17       72.86       65.67     32.35 o 
  -2   3  17        8.36       54.98     27.38 o 
  -1   3  17       99.19      146.43     61.20 o 
   0   3  17        8.83       50.55     31.65 o 
   1   3  17        3.12      -17.08     32.42 o 
   2   3  17       29.12      137.03     77.32 o 
   3   3  17      408.71      298.35     69.12 o 
   4   3  17       36.97       25.09     16.05 o 
   5   3  17       24.62       60.36     27.61 o 
   6   3  17       29.88       29.20     19.56 o 
  -2   4  17       32.61       -4.08     31.56 o 
  -1   4  17       32.05       43.90     30.60 o 
   0   4  17       54.40       77.91     28.61 o 
   1   4  17       89.61       57.83     32.94 o 
   2   4  17       38.59       10.72     13.66 o 
   3   4  17      192.90      186.01     53.50 o 
   4   4  17       13.99        5.54     27.17 o 
   5   4  17       79.59       22.16     29.74 o 
   6   4  17       28.47       42.13     40.46 o 
  -1   5  17      164.61      191.24     59.11 o 
   0   5  17      115.43      111.12     35.87 o 
   1   5  17        2.03      -52.24     53.74 o 
   2   5  17       19.92       33.59     21.85 o 
   3   5  17       54.19       13.57     19.70 o 
   4   5  17       17.82       38.13     35.23 o 
   5   5  17        1.16        8.41     14.54 o 
   6   5  17        3.09       45.43     42.54 o 
   0   6  17       28.76       37.69     23.21 o 
   1   6  17      223.83      228.67     64.81 o 
   2   6  17       84.91       69.68     79.71 o 
   3   6  17        8.62       32.56     29.84 o 
   4   6  17        1.37       15.10     52.54 o 
   5   6  17       32.71       17.88     25.81 o 
   2   7  17      147.86       71.55     30.45 o 
   3   7  17        2.30       52.68     31.74 o 
   4   7  17       89.61       12.19     31.75 o 
   0  -1  18       15.03       26.17     36.98 o 
   1  -1  18       53.21       12.43     27.15 o 
  -1   0  18        8.32       16.99     64.93 o 
   0   0  18       14.58      -25.02     36.12 o 
   1   0  18      116.91      154.55     62.24 o 
   2   0  18       76.38      168.14     52.14 o 
   3   0  18       18.97      -44.78     54.33 o 
  -1   1  18        5.48       19.69     59.11 o 
   0   1  18        8.84       26.26     35.42 o 
   1   1  18       14.68      107.54     72.69 o 
   2   1  18       23.03        5.07     34.35 o 
   3   1  18       43.52       39.08    131.35 o 
  -1   2  18       22.44       14.27     20.16 o 
   0   2  18      227.46      196.39     45.15 o 
   1   2  18       83.60       84.02     41.25 o 
   2   2  18        3.23        9.25     49.85 o 
   3   2  18       16.81       60.92     43.73 o 
   4   2  18        2.60      -11.34     64.78 o 
   0   3  18       27.65       29.30     49.11 o 
   1   3  18      198.01      217.49     54.87 o 
   2   3  18       13.81       -7.66     27.68 o 
   3   3  18       15.55       -9.21     28.22 o 
   4   3  18        0.87      -56.42     56.42 o 
   1   4  18       11.26      -23.29     59.11 o 
   2   4  18        5.95       41.11     31.99 o 
   3   4  18       37.67       91.65     44.48 o 
                                                 
